# Supplementary material for: Crystal structure and Hirshfeld surface analysis of the salt 2-iodo­ethyl­ammonium iodide – a possible side product upon synthesis of hybrid perovskites
Source: Acta Crystallogr E Crystallogr Commun. 2024 Oct 31;80(Pt 11):1226–9. doi: 10.1107/S205698902401034X (PMC11660464; doi:10.1107/S205698902401034X)
Supplement: Supplementary file 1 [file e-80-01226-sup1.cif]

##############################################################################
#                                                                            #
# This CIF contains the data in a paper accepted for publication in          #
# Acta Crystallographica Section E. It conforms to the requirements of       #
# Notes for Authors for Acta Crystallographica Section E, and has been       #
# peer reviewed under the auspices of the IUCr Commission on Journals.       #
#                                                                            #
# Full details of the Crystallographic Information File format               #
# are given in the paper "The Crystallographic Information File (CIF):       #
# a New Standard Archive File for Crystallography" by S. R. Hall, F. H.      #
# Allen and I. D. Brown [Acta Cryst. (1991), A47, 655-685].                  #
#                                                                            #
# The current version of the core CIF dictionary is obtainable from          #
# ftp://ftp.iucr.org/pub/cif_core.dic.                                       #
#                                                                            #
# Software is freely available for graphical display of the structure(s)     #
# in this CIF. For information consult the CIF software page                 #
# http://www.iucr.org/resources/cif/software.                                #
#                                                                            #
# This file may be used for bona fide research purposes within the           #
# scientific community so long as proper attribution is given to the journal # 
# article from which it was obtained.                                        #
#                                                                            #
##############################################################################
data_I
_audit_creation_method
;
Olex2 1.5
(compiled 2024.02.16 svn.r378c4104 for OlexSys, GUI svn.r6928)
;
_journal_date_recd_electronic     2024-10-08
_journal_date_accepted     2024-10-23
_journal_name_full     'Acta Crystallographica, Section E'
_journal_year     2024
_journal_volume     80
_journal_issue     11
_journal_page_first     0
_journal_page_last     0
_journal_paper_category     GO
_journal_paper_doi     10.1107/S205698902401034X
_journal_coeditor_code     WM5738
_publ_contact_author_name     'Hanna R. Petrosova'
_publ_contact_author_address
;
Department of Chemistry,
Taras Shevchenko National University of Kyiv,
Volodymyrska St. 64, Kyiv 01601, Ukraine.
;
_publ_contact_author_email     'anna.petrosova@knu.ua '
_publ_contact_author_fax     '+380442393371'
_publ_contact_author_phone     '+380442393371'
_publ_section_title
;
Crystal structure and Hirshfeld surface analysis of the salt 2-iodoethylammonium
iodide -- a possible side product upon synthesis of hybrid perovskites
;
loop_
    _publ_author_name
    _publ_author_footnote
    _publ_author_address
    'Petrosova, Hanna R.' .
;
Department of Chemistry,
Taras Shevchenko National University of Kyiv,
Volodymyrska St. 64, Kyiv 01601,
Ukraine
;
    'Naumova, Dina D.' .
;
Department of Chemistry,
Taras Shevchenko National University of Kyiv,
Volodymyrska St. 64, Kyiv 01601,
Ukraine
;
    'Golenya, Irina A.' .
;
Department of Chemistry,
Taras Shevchenko National University of Kyiv,
Volodymyrska St. 64, Kyiv 01601,
Ukraine
;
    'Buta, Ildiko' .
;
\#8216;\#8216;Coriolan Dragulescu\#8221; Institute of Chemistry,
Mihai Viteazu Bvd. 24,
Timisoara 300223,
Romania
;
    'Gural'skiy, Il'ya A.' .
;
Department of Chemistry,
Taras Shevchenko National University of Kyiv,
Volodymyrska St. 64, Kyiv 01601,
Ukraine
;
_publ_section_synopsis
;
The organic 2-iodoethylammonium cation forms N---H...I hydrogen bonds with
iodide anions, forming supramolecular layers.
;
_chemical_name_systematic
;
2-Iodoethylammonium iodide
;
_chemical_name_common     ?
_chemical_formula_moiety     'C2 H7 I N +, I -'
_chemical_formula_sum     'C2 H7 I2 N'
_chemical_formula_iupac     'C2 H7 I N +, I -'
_chemical_formula_weight     298.89
_chemical_melting_point     ?
_space_group_crystal_system     monoclinic
_space_group_name_H-M_alt     'P 1 21/c 1'
_space_group_name_Hall     '-P 2ybc'
loop_
    _space_group_symop_operation_xyz
    'x, y, z'
    '-x, y+1/2, -z+1/2'
    '-x, -y, -z'
    'x, -y-1/2, z-1/2'
_cell_length_a     8.3073(7)
_cell_length_b     8.8800(6)
_cell_length_c     9.3838(7)
_cell_angle_alpha     90
_cell_angle_beta     102.004(7)
_cell_angle_gamma     90
_cell_volume     677.10(9)
_cell_formula_units_Z     4
_cell_measurement_reflns_used     3490
_cell_measurement_theta_min     3.1880
_cell_measurement_theta_max     30.2520
_cell_measurement_temperature     100.00(10)
loop_
    _twin_individual_id
    _twin_individual_mass_fraction_refined
    1 0.617(2)
    2 0.383(2)
_exptl_crystal_description     plate
_exptl_crystal_colour     'clear intense colourless'
_exptl_crystal_size_max     0.314
_exptl_crystal_size_mid     0.145
_exptl_crystal_size_min     0.074
_exptl_crystal_density_diffrn     2.932
_exptl_crystal_density_meas     ?
_exptl_crystal_density_method     ?
_exptl_crystal_F_000     528
loop_
    _exptl_crystal_face_index_h
    _exptl_crystal_face_index_k
    _exptl_crystal_face_index_l
    _exptl_crystal_face_perp_dist
    -11 0 -1 0.0319
    1 10 -8 0.1130
    -8 -8 6 0.0762
    1 12 0 0.0663
    4 5 -12 0.1238
    -1 -12 0 0.0777
    -4 -2 13 0.1318
    -1 -12 3 0.0867
    -3 -7 11 0.1172
    9 8 -1 0.0484
    -5 5 -9 0.1028
    -8 0 -8 0.0911
    -9 -8 1 0.0451
    -11 3 2 0.0531
    -8 8 -3 0.0654
    -7 10 0 0.0542
    6 -11 0 0.0743
    11 1 0 0.0412
    11 4 -2 0.0496
    11 -2 2 0.0527
_exptl_absorpt_coefficient_mu     9.161
_exptl_absorpt_correction_type     analytical
_exptl_absorpt_process_details
;
(CrysAlisPro; Rigaku OD, 2023)
;
_exptl_absorpt_correction_T_min     0.157
_exptl_absorpt_correction_T_max     0.573
_diffrn_ambient_temperature     100.15
_diffrn_source     ?
_diffrn_radiation_type     MoK\a
_diffrn_radiation_wavelength     0.71073
_diffrn_measurement_device_type     'XtaLAB Synergy, Dualflex, HyPix'
_diffrn_measurement_device     'four-circle diffractometer'
_diffrn_measurement_method     '\w scans'
_diffrn_detector_area_resol_mean     10.0000
_diffrn_reflns_number     2744
_diffrn_reflns_av_R_equivalents     ?
_diffrn_reflns_av_unetI/netI     0.0184
_diffrn_reflns_theta_min     2.507
_diffrn_reflns_theta_max     30.381
_diffrn_reflns_theta_full     25.242
_diffrn_measured_fraction_theta_max     0.795
_diffrn_measured_fraction_theta_full     0.999
_diffrn_reflns_limit_h_min     -11
_diffrn_reflns_limit_h_max     10
_diffrn_reflns_limit_k_min     -11
_diffrn_reflns_limit_k_max     11
_diffrn_reflns_limit_l_min     -10
_diffrn_reflns_limit_l_max     12
_refine_special_details
;
 Refined as a 2-component twin.
;
_reflns_number_total     2744
_reflns_number_gt     2535
_reflns_threshold_expression     'I > 2\s(I)'
_refine_ls_structure_factor_coef     Fsqd
_refine_ls_matrix_type     full
_refine_ls_R_factor_all     0.0537
_refine_ls_R_factor_gt     0.0505
_refine_ls_wR_factor_gt     0.1528
_refine_ls_wR_factor_ref     0.1589
_refine_ls_goodness_of_fit_ref     1.117
_refine_ls_restrained_S_all     1.117
_refine_ls_number_reflns     2744
_refine_ls_number_parameters     49
_refine_ls_number_restraints     0
_refine_ls_hydrogen_treatment     mixed
_refine_ls_weighting_scheme     calc
_refine_ls_weighting_details
              'w=1/[\s^2^(Fo^2^)+(0.1098P)^2^+4.1089P] where P=(Fo^2^+2Fc^2^)/3'
_atom_sites_solution_hydrogens     geom
_atom_sites_solution_primary     ?
_atom_sites_solution_secondary     ?
_refine_ls_shift/su_max     0.000
_refine_ls_shift/su_mean     0.000
_refine_diff_density_max     2.069
_refine_diff_density_min     -1.678
_refine_ls_extinction_method     none
_refine_ls_extinction_coef     .
loop_
    _atom_type_symbol
    _atom_type_description
    _atom_type_scat_dispersion_real
    _atom_type_scat_dispersion_imag
    _atom_type_scat_source
    'C' 'C' 0.0033 0.0016
                         'International Tables Vol C Tables 4.2.6.8 and 6.1.1.4'
    'H' 'H' 0.0000 0.0000
                         'International Tables Vol C Tables 4.2.6.8 and 6.1.1.4'
    'I' 'I' -0.4742 1.8119
                         'International Tables Vol C Tables 4.2.6.8 and 6.1.1.4'
    'N' 'N' 0.0061 0.0033
                         'International Tables Vol C Tables 4.2.6.8 and 6.1.1.4'
_computing_data_collection
;
CrysAlisPro (Rigaku OD, 2023)
;
_computing_cell_refinement
;
CrysAlisPro (Rigaku OD, 2023)
;
_computing_data_reduction
;
CrysAlisPro (Rigaku OD, 2023)
;
_computing_structure_solution
;
<i>SHELXT</i> (Sheldrick, 2015a)
;
_computing_structure_refinement
;
SHELXL (Sheldrick, 2015b)
;
_computing_molecular_graphics
;
Olex2 (Dolomanov <i>et al.</i>,  2009)
;
_computing_publication_material
;
publCIF (Westrip, 2010)
;
loop_
    _atom_site_type_symbol
    _atom_site_label
    _atom_site_fract_x
    _atom_site_fract_y
    _atom_site_fract_z
    _atom_site_U_iso_or_equiv
    _atom_site_adp_type
    _atom_site_calc_flag
    _atom_site_occupancy
    _atom_site_disorder_assembly
    _atom_site_disorder_group
    I I2 0.63381(7) 0.78334(6) 0.53313(6) 0.0165(2) Uani d 1 . .
    I I1 0.19546(8) 0.89307(7) 0.17832(7) 0.0224(2) Uani d 1 . .
    N N1 0.3819(10) 0.5459(8) 0.2618(8) 0.0176(15) Uani d 1 . .
    H H1A 0.412(3) 0.471(7) 0.314(7) 0.026 Uiso calc 1 . .
    H H1B 0.417(3) 0.624(7) 0.307(8) 0.026 Uiso calc 1 . .
    H H1C 0.419(3) 0.540(8) 0.186(6) 0.026 Uiso calc 1 . .
    C C2 0.1958(12) 0.5506(11) 0.2219(10) 0.0200(18) Uani d 1 . .
    H H2A 0.153639 0.449803 0.187631 0.024 Uiso calc 1 . .
    H H2B 0.152455 0.575673 0.309573 0.024 Uiso calc 1 . .
    C C1 0.1349(13) 0.6643(12) 0.1053(10) 0.024(2) Uani d 1 . .
    H H1D 0.013934 0.654792 0.073950 0.028 Uiso calc 1 . .
    H H1E 0.183992 0.642845 0.019956 0.028 Uiso calc 1 . .
loop_
    _atom_site_aniso_label
    _atom_site_aniso_U_11
    _atom_site_aniso_U_22
    _atom_site_aniso_U_33
    _atom_site_aniso_U_12
    _atom_site_aniso_U_13
    _atom_site_aniso_U_23
    I2 0.0214(4) 0.0135(4) 0.0150(4) -0.00033(17) 0.0051(3) 0.00083(17)
    I1 0.0189(4) 0.0192(4) 0.0301(4) 0.0035(2) 0.0068(3) 0.0037(2)
    N1 0.022(4) 0.013(3) 0.019(4) -0.002(3) 0.006(3) 0.001(3)
    C2 0.020(4) 0.020(5) 0.020(5) -0.001(3) 0.003(4) 0.003(3)
    C1 0.024(5) 0.029(5) 0.017(4) 0.004(4) 0.001(4) -0.005(4)
_geom_special_details
;
 All esds (except the esd in the dihedral angle between two l.s. planes)
 are estimated using the full covariance matrix.  The cell esds are taken
 into account individually in the estimation of esds in distances, angles
 and torsion angles; correlations between esds in cell parameters are only
 used when they are defined by crystal symmetry.  An approximate (isotropic)
 treatment of cell esds is used for estimating esds involving l.s. planes.
;
loop_
    _geom_bond_atom_site_label_1
    _geom_bond_atom_site_label_2
    _geom_bond_site_symmetry_2
    _geom_bond_distance
    _geom_bond_publ_flag
    I1 C1 . 2.170(10) ?
    N1 H1A . 0.84(6) ?
    N1 H1B . 0.84(6) ?
    N1 H1C . 0.84(6) ?
    N1 C2 . 1.514(12) ?
    C2 H2A . 0.9900 ?
    C2 H2B . 0.9900 ?
    C2 C1 . 1.497(14) ?
    C1 H1D . 0.9900 ?
    C1 H1E . 0.9900 ?
loop_
    _geom_angle_atom_site_label_1
    _geom_angle_atom_site_label_2
    _geom_angle_atom_site_label_3
    _geom_angle_site_symmetry_1
    _geom_angle_site_symmetry_3
    _geom_angle
    _geom_angle_publ_flag
    H1A N1 H1B . . 109.5 ?
    H1A N1 H1C . . 109.5 ?
    H1B N1 H1C . . 109.5 ?
    C2 N1 H1A . . 109.5 ?
    C2 N1 H1B . . 109.5 ?
    C2 N1 H1C . . 109.5 ?
    N1 C2 H2A . . 109.2 ?
    N1 C2 H2B . . 109.2 ?
    H2A C2 H2B . . 107.9 ?
    C1 C2 N1 . . 111.9(8) ?
    C1 C2 H2A . . 109.2 ?
    C1 C2 H2B . . 109.2 ?
    I1 C1 H1D . . 109.1 ?
    I1 C1 H1E . . 109.1 ?
    C2 C1 I1 . . 112.3(6) ?
    C2 C1 H1D . . 109.1 ?
    C2 C1 H1E . . 109.1 ?
    H1D C1 H1E . . 107.9 ?
loop_
    _geom_torsion_atom_site_label_1
    _geom_torsion_atom_site_label_2
    _geom_torsion_atom_site_label_3
    _geom_torsion_atom_site_label_4
    _geom_torsion_site_symmetry_1
    _geom_torsion_site_symmetry_2
    _geom_torsion_site_symmetry_3
    _geom_torsion_site_symmetry_4
    _geom_torsion
    _geom_torsion_publ_flag
    N1 C2 C1 I1 . . . . -65.8(9) ?
loop_
    _geom_hbond_atom_site_label_D
    _geom_hbond_atom_site_label_H
    _geom_hbond_atom_site_label_A
    _geom_hbond_site_symmetry_A
    _geom_hbond_distance_DH
    _geom_hbond_distance_HA
    _geom_hbond_distance_DA
    _geom_hbond_angle_DHA
    _geom_hbond_publ_flag
    N1 H1A I2 3_666 0.84 2.74 3.517(7) 155.1 yes
    N1 H1B I2 . 0.84 2.85 3.618(8) 152.9 yes
    N1 H1C I2 4_575 0.84 2.96 3.627(8) 138.5 yes
    N1 H1C I2 2_645 0.84 3.04 3.600(8) 126.5 yes
_shelx_space_group_comment
;
The symmetry employed for this shelxl refinement is uniquely defined
by the following loop, which should always be used as a source of
symmetry information in preference to the above space-group names.
They are only intended as comments.
;
_shelx_estimated_absorpt_T_min     ?
_shelx_estimated_absorpt_T_max     ?
_shelx_hkl_file
;
   0   0   2 663.711 49.9977   1
   0   0   4 18870.8 362.315   1
   0   0   6 39510.2 456.455   1
  -3   0   8 14004.7 599.568  -2
   0   0   8 14004.7 599.568   1
   0   0  10 1002.35 153.962   1
   0  -1   1 490.421 21.2253   1
   0  -1  -2 82241.0 380.571   1
   0  -1   3 55648.0 292.480   1
   0  -1   4 2437.56 61.3517   1
   0  -1   5 10694.0 155.649   1
   0  -1   6 48683.9 355.316   1
   0  -1   7 11.7291 37.0758   1
  -3   1   8 33704.0 913.158  -2
   0  -1   8 33704.0 913.158   1
   0  -1   9 3673.19 244.386   1
   0  -1  10 2777.81 231.586   1
  -4   1  11 4661.99 400.780  -2
   0  -1  11 4661.99 400.780   1
   0   2   0 44831.1 85.9334  -2
   0  -2   0 44831.1 85.9334   1
   0   2   1 31552.1 119.675   1
   0  -2   2 109358. 310.470   1
   0   2   3 11616.3 114.395   1
   0   2   4 13690.8 138.841   1
   0  -2   5 43885.2 299.664   1
   0  -2   6 915.638 46.2430   1
   0   2   7 7293.32 155.852   1
  -3   2   8 11216.5 380.072  -2
   0  -2   8 11216.5 380.072   1
   0  -2   9 13054.3 317.532   1
   0  -2  10 2673.64 155.700   1
  -4  -2  11 9692.23 406.930  -2
   0   2  11 9692.23 406.930   1
   0   3   1 16338.5 81.2598   1
   0   3   2 9467.30 94.0685   1
   0   3   3 46024.0 287.176   1
  -1   3   3 52700.5 540.148  -2
   0  -3   3 52700.5 540.148   1
   0  -3   4 100475. 343.436   1
   0  -3   5 183.958 30.3681   1
  -2   3   5 24591.1 486.942  -2
   0  -3   5 24591.1 486.942   1
   0   3   6 5707.11 110.416   1
   0  -3   7 27.0676 21.1952   1
  -3  -3   8 28027.5 449.161  -2
   0   3   8 28027.5 449.161   1
   0   3   9 194.320 50.5998   1
   0  -3  10 23260.5 437.002   1
  -4   3  11 4117.53 266.887  -2
   0  -3  11 4117.53 266.887   1
   0   4   0 4263.80 43.0375  -2
   0  -4   0 4263.80 43.0375   1
   0  -4   1 10785.7 53.5148   1
   0  -4   2 64547.4 229.960   1
  -1  -4   3 24106.2 173.494  -2
   0   4   3 24106.2 173.494   1
   0  -4  -4 24246.7 135.368   1
   0  -4  -5 3363.28 78.7464   1
  -2   4   5 6236.51 251.438  -2
   0  -4   5 6236.51 251.438   1
   0  -4   6 7944.30 132.489   1
   0   4   7 31380.3 347.492   1
  -3   4   8 14073.8 326.071  -2
   0  -4   8 14073.8 326.071   1
   0  -4   9 2290.47 107.284   1
   0  -4  10 2590.99 151.840   1
  -4  -4  11 4310.31 269.091  -2
   0   4  11 4310.31 269.091   1
   0   5   1 77655.5 605.929   1
   0   5   2 53.6572 7.85696   1
  -1   5   3 50839.4 243.343  -2
   0  -5   3 50839.4 243.343   1
   0  -5   4 8982.29 106.048   1
   0  -5   5 35593.6 683.288   1
  -2   5   5 37712.2 262.073  -2
   0  -5   5 37712.2 262.073   1
   0  -5   6 6338.77 98.9824   1
  -2   5   6 6997.58 140.260  -2
   0  -5   6 6997.58 140.260   1
   0  -5   7 186.135 27.0832   1
  -3   5   8 6543.93 230.192  -2
   0  -5   8 6543.93 230.192   1
   0  -5   9 8565.74 202.843   1
   0  -5  10 3751.29 174.871   1
  -4   5  11 2427.26 205.061  -2
   0  -5  11 2427.26 205.061   1
   0   6   0 56846.4 214.505  -2
   0  -6   0 56846.4 214.505   1
   0   6   1 37406.2 461.888   1
   0   6   2 818.820 20.1139   1
  -1  -6   3 19213.2 141.839  -2
   0   6   3 19213.2 141.839   1
   0   6   4 1050.93 41.4794   1
   0  -6   5 5434.42 293.097   1
  -2  -6   5 12360.9 179.610  -2
   0   6   5 12360.9 179.610   1
   0  -6  -6 7608.38 136.823   1
  -2   6   6 8061.54 198.997  -2
   0  -6   6 8061.54 198.997   1
   0  -6   7 40214.5 398.814   1
  -3  -6   8 3833.13 176.783  -2
   0   6   8 3833.13 176.783   1
   0  -6   9 4804.41 155.806   1
   0   6  10 12.0197 32.3633   1
   0   7  -1 27947.2 232.713   1
   0  -7   2 15410.6 460.387   1
  -1   7   3 35432.1 179.978  -2
   0  -7   3 35432.1 179.978   1
   0  -7  -4 15894.8 131.980   1
   0  -7   5 5156.60 302.579   1
  -2  -7   5 14482.1 170.419  -2
   0   7   5 14482.1 170.419   1
  -2   7   6 11024.8 166.907  -2
   0  -7   6 11024.8 166.907   1
   0  -7   7 312.294 45.2059   1
  -3   7   8 6166.63 226.148  -2
   0  -7   8 6166.63 226.148   1
   0   7   9 1194.41 83.4454   1
   0   7  10 2047.95 179.545   1
   0   8   0 5132.93 161.301  -2
   0  -8   0 5132.93 161.301   1
   0   8  -1 7397.91 111.314   1
   0  -8   2 2511.88 142.920   1
  -1   8   3 16547.1 335.005  -2
   0  -8   3 16547.1 335.005   1
   0   8   4 1494.43 41.8812   1
  -2   8   5 28803.6 240.074  -2
   0  -8   5 28803.6 240.074   1
   0  -8   6 4118.47 294.139   1
   2   8  -6 5840.19 159.490  -2
   0  -8  -6 5840.19 159.490   1
   0   8   7 2820.69 136.398   1
  -3  -8   8 1840.01 161.432  -2
   0   8   8 1840.01 161.432   1
   0  -8   9 13042.8 522.292   1
   0  -9   1 4127.83 65.8825   1
   0  -9   2 1212.72 109.652   1
  -1   9   3 48720.2 631.226  -2
   0  -9   3 48720.2 631.226   1
   0  -9   4 61.3305 28.0480   1
  -2   9   5 23014.7 376.430  -2
   0  -9   5 23014.7 376.430   1
   0  -9   6 2258.92 160.578   1
   2   9  -6 2399.44 187.413  -2
   0  -9  -6 2399.44 187.413   1
   0  -9   7 106.265 63.6334   1
   0  10   0 33522.0 1151.25  -2
   0 -10   0 33522.0 1151.25   1
   0 -10   1 245.188 62.6355   1
   0 -10  -2 75.2488 40.0801   1
  -1  10   3 3283.82 181.596  -2
   0 -10   3 3283.82 181.596   1
   0 -10   4 85.7434 41.1004   1
  -2  10   5 13328.9 307.013  -2
   0 -10   5 13328.9 307.013   1
   0 -10   6 6405.74 350.572   1
   0 -10   7 2222.50 213.984   1
   0 -11   1 8083.74 318.905   1
   0 -11   2 6860.94 292.908   1
  -1  11   3 9427.16 368.037  -2
   0 -11   3 9427.16 368.037   1
   0 -11   4 485.150 82.0849   1
  -2  11   5 4670.86 226.043  -2
   0 -11   5 4670.86 226.043   1
  -1   0  10 10819.7 439.743   1
  -2   0   8 60961.8 1251.84  -2
  -1   0   8 60961.8 1251.84   1
  -1   0   6 3368.14 82.9304   1
  -1   0   4 250956. 1330.07   1
   1   0  -2 3526.19 116.001   1
  -1   0   0 14645.2 48.7224  -2
   1   0   0 14645.2 48.7224   1
   1   0   2 127024. 694.234   1
  -1   0  -4 35443.0 294.018   1
   1   0   6 6802.79 193.223   1
  -4   0   8 8533.33 457.581  -2
   1   0   8 8533.33 457.581   1
   1   0  10 38482.3 787.252   1
  -3   1  11 216.231 145.057  -2
  -1  -1  11 216.231 145.057   1
  -1  -1  10 20215.6 599.153   1
  -1  -1   9 4547.38 275.448   1
  -2   1   8 2424.87 126.900  -2
  -1  -1   8 2424.87 126.900   1
  -1  -1   7 25073.5 295.056   1
  -1  -1   6 24052.1 363.024   1
  -1  -1   5 987.373 71.7409   1
  -1  -1   4 31.6143 17.2507   1
   1  -1  -3 96.1715 22.4955   1
   1  -1  -2 93099.5 413.464   1
   1  -1  -1 42943.3 174.556   1
  -1   1   0 71.7104 5.32994  -2
   1  -1   0 71.7104 5.32994   1
   1  -1   1 6942.87 78.8362   1
  -1   1  -2 91561.6 352.705   1
   1  -1   3 1358.53 49.7042   1
   1  -1   4 88913.6 568.566   1
   1  -1   5 16274.5 272.420   1
   1  -1   6 4582.90 158.875   1
   1  -1   7 18522.2 467.480   1
  -4   1   8 46234.2 1064.62  -2
   1  -1   8 46234.2 1064.62   1
   1  -1   9 86.2758 49.7631   1
   1  -1  10 529.409 104.312   1
  -5   1  11 1427.97 225.350  -2
   1  -1  11 1427.97 225.350   1
  -3  -2  11 2110.99 213.444  -2
  -1   2  11 2110.99 213.444   1
  -1   2  10 490.377 79.2634   1
  -1   2   9 13053.1 222.563   1
  -2  -2   8 18444.4 342.754  -2
  -1   2   8 18444.4 342.754   1
  -1  -2   7 7238.31 157.444   1
  -1  -2   6 45380.4 351.115   1
  -1   2   5 27900.4 291.245   1
  -1  -2   4 24934.9 214.027   1
   1  -2  -3 26274.7 192.921   1
   1  -2  -2 74503.4 198.241   1
   1   2  -1 6855.92 48.6216   1
   1   2   0 49536.8 40.2961  -2
  -1  -2   0 49536.8 40.2961   1
   1   2   1 84345.6 175.601   1
   1  -2   2 1410.69 30.8528   1
  -1   2  -3 22136.2 137.754   1
   1   2   4 583.485 34.0962   1
  -1   2  -5 34304.5 318.913   1
   3   2  -5 38228.6 582.695  -2
  -1  -2  -5 38228.6 582.695   1
   1  -2   6 7941.05 145.939   1
   1   2   7 10399.6 248.175   1
  -4   2   8 17028.3 455.345  -2
   1  -2   8 17028.3 455.345   1
   1  -2   9 5109.54 197.712   1
   1   2  10 6666.66 233.726   1
  -5   2  11 3442.02 245.117  -2
   1  -2  11 3442.02 245.117   1
  -3  -3  11 795.367 151.379  -2
  -1   3  11 795.367 151.379   1
  -1   3  10 2588.50 159.418   1
  -1   3   9-33.4493 23.8321   1
  -2   3   8 34227.8 495.393  -2
  -1  -3   8 34227.8 495.393   1
  -1  -3   7 17140.0 252.006   1
  -1  -3   6 781.433 50.3395   1
  -1   3   5 12971.7 199.097   1
  -1  -3   4 2332.75 66.8093   1
  -1   3   3 2887.57 62.5877   1
   0   3   3 29967.9 219.248  -2
  -1  -3   3 29967.9 219.248   1
  -1  -3   2 19620.9 104.132   1
   1   3  -1 59246.3 194.326   1
   1  -3   0 320026. 180.007  -2
  -1   3   0 320026. 180.007   1
   1  -3   1 1274.36 26.8113   1
  -1   3  -2 8939.35 72.7584   1
   1  -3   3 966.477 37.8880   1
  -2   3   3 1144.88 56.3679  -2
   1  -3   3 1144.88 56.3679   1
   1  -3   4 8609.14 104.077   1
   1  -3   5 1022.16 56.0405   1
   3  -3  -5 1311.49 83.5986  -2
  -1   3  -5 1311.49 83.5986   1
  -1   3  -6 66020.9 371.166   1
   1  -3   7 13708.6 281.010   1
  -4   3   8 359.693 75.8249  -2
   1  -3   8 359.693 75.8249   1
   1   3   9 4017.23 171.913   1
   1  -3  10 330.801 69.4413   1
  -5   3  11 1752.56 179.082  -2
   1  -3  11 1752.56 179.082   1
  -3   4  11 12031.8 455.837  -2
  -1  -4  11 12031.8 455.837   1
  -1  -4  10 1154.58 115.105   1
  -1  -4   9 3622.90 133.518   1
  -2  -4   8 6804.81 232.331  -2
  -1   4   8 6804.81 232.331   1
  -1  -4   7 3179.79 115.605   1
  -1  -4   6 38912.0 323.399   1
  -1  -4   5 6895.49 143.581   1
  -1   4   4 869.059 28.3680   1
  -1   4   3 11979.3 249.689   1
   0  -4   3 22492.7 169.059  -2
  -1   4   3 22492.7 169.059   1
  -1   4   2 61743.7 199.937   1
  -1   4   1 10586.1 80.1899   1
  -1  -4   0 68074.3 81.2392  -2
   1   4   0 68074.3 81.2392   1
  -1   4  -1 3410.66 42.9879   1
  -1  -4  -2 23265.7 141.120   1
   2   4  -3 68678.9 212.075  -2
  -1  -4  -3 68678.9 212.075   1
   1  -4   4 14582.6 141.447   1
   1  -4   5 8027.64 295.972   1
  -3   4   5 35670.2 223.482  -2
   1  -4   5 35670.2 223.482   1
   1  -4   6 4205.82 80.1077   1
   1   4   7 5849.38 118.152   1
  -4  -4   8 20653.1 352.780  -2
   1   4   8 20653.1 352.780   1
   1   4   9 4540.47 134.642   1
   1  -4  10 48.1129 35.1693   1
  -3  -5  11 10867.3 422.979  -2
  -1   5  11 10867.3 422.979   1
  -1   5  10 1194.69 105.127   1
  -1  -5   9 14530.2 267.945   1
  -2   5   8 5678.37 216.677  -2
  -1  -5   8 5678.37 216.677   1
  -1  -5   7-12.0452 23.2424   1
  -1   5   6 131.905 28.5396   1
  -1   5   6 258.885 33.7957  -2
  -1  -5   6 258.885 33.7957   1
  -1   5   5 40663.4 581.955   1
  -1   5   5 70742.9 531.442  -2
  -1  -5   5 70742.9 531.442   1
  -1  -5   4 745.926 33.9186   1
   0  -5   3 72241.1 265.667  -2
  -1   5   3 72241.1 265.667   1
  -1  -5   2 710.900 23.0803   1
  -1   5   1 3409.83 43.6780   1
  -1   5   0 20972.2 79.0823  -2
   1  -5   0 20972.2 79.0823   1
   1  -5   1 57359.9 202.115   1
  -1   5  -2 16885.1 117.108   1
   2  -5  -3 31329.2 189.075  -2
  -1   5  -3 31329.2 189.075   1
   1   5   4 2366.36 62.6851   1
   1  -5   5 26047.5 577.799   1
  -3   5   5 26976.6 187.958  -2
   1  -5   5 26976.6 187.958   1
   1  -5   6 9394.88 160.127   1
  -3   5   6 12880.5 212.612  -2
   1  -5   6 12880.5 212.612   1
   1   5   7 356.106 24.8972   1
  -4   5   8 3015.11 191.849  -2
   1  -5   8 3015.11 191.849   1
   1   5   9 14296.0 316.977   1
   1   5  10 6.55742 30.4693   1
  -3   6  11 15311.5 494.512  -2
  -1  -6  11 15311.5 494.512   1
  -1  -6  10 2280.21 114.158   1
  -1   6   9 3311.14 135.790   1
  -2   6   8 8083.01 265.120  -2
  -1  -6   8 8083.01 265.120   1
  -1  -6   7 1587.23 88.2094   1
  -1  -6   6 605.569 49.2647   1
  -1   6   6 883.345 112.785  -2
  -1  -6   6 883.345 112.785   1
  -1   6   5 34850.5 296.193  -2
  -1  -6   5 34850.5 296.193   1
  -1  -6   4 23046.8 184.788   1
   0   6   3 27663.1 160.985  -2
  -1  -6   3 27663.1 160.985   1
  -1  -6   2 38.2793 8.16444   1
  -1   6   1 7601.01 118.052   1
  -1   6   0 257.939 15.0770  -2
   1  -6   0 257.939 15.0770   1
  -1   6  -1 4370.60 89.6825   1
   1  -6   2 15145.4 129.822   1
  -2   6   3 95418.4 334.191  -2
   1  -6   3 95418.4 334.191   1
   1  -6   4 9870.53 124.250   1
   1  -6   5 8195.77 356.544   1
  -3   6   5 54206.3 336.343  -2
   1  -6   5 54206.3 336.343   1
  -1  -6  -6 42.2162 22.2685   1
  -3  -6   6 5646.27 141.177  -2
   1   6   6 5646.27 141.177   1
  -1  -6  -7 2908.69 84.2168   1
  -4   6   8 926.515 109.836  -2
   1  -6   8 926.515 109.836   1
   1   6   9 10455.7 268.853   1
   1  -6  10 3832.28 173.694   1
  -1  -7  10 1578.37 190.796   1
  -3  -7  10 4394.56 287.773  -2
  -1   7  10 4394.56 287.773   1
  -1   7   9 1662.93 104.044   1
  -2   7   8 8393.63 268.053  -2
  -1  -7   8 8393.63 268.053   1
  -1   7   7 10178.5 206.878   1
  -1  -7   6 9626.32 417.964   1
  -1  -7   6 14906.3 207.985  -2
  -1   7   6 14906.3 207.985   1
  -1   7   5 31960.5 245.394  -2
  -1  -7   5 31960.5 245.394   1
   1  -7  -4 46.5398 14.2900   1
   0  -7   3 40894.7 249.714  -2
  -1   7   3 40894.7 249.714   1
  -1  -7   2 14900.6 253.330   1
   1   7  -1 19916.9 227.397   1
  -1   7   0 25700.3 102.649  -2
   1  -7   0 25700.3 102.649   1
   1  -7   1 10205.1 151.663   1
   1   7   2 2769.24 52.5837   1
  -2   7   3 3870.03 68.9065  -2
   1  -7   3 3870.03 68.9065   1
   1   7   4 10055.5 114.349   1
  -3   7   5 2295.48 67.0000  -2
   1  -7   5 2295.48 67.0000   1
   1  -7   6 10523.4 435.126   1
  -3  -7   6 11849.8 186.365  -2
   1   7   6 11849.8 186.365   1
   1   7   7 6193.24 127.985   1
  -4   7   8 8496.42 264.259  -2
   1  -7   8 8496.42 264.259   1
   1  -7   9 5782.78 197.308   1
   1   7  10 194.661 79.7445   1
  -1  -8   9 8232.16 422.440   1
  -2  -8   9 9398.00 350.454  -2
  -1   8   9 9398.00 350.454   1
  -2  -8   8 1627.77 160.777  -2
  -1   8   8 1627.77 160.777   1
  -1   8   7 8534.03 236.886   1
  -1  -8   6 3511.72 145.168  -2
  -1   8   6 3511.72 145.168   1
   1   8  -5 5871.84 111.171  -2
   1  -8  -5 5871.84 111.171   1
  -1  -8   4 3143.84 71.0555   1
   0   8  -3 13011.2 348.841  -2
   1  -8  -3 13011.2 348.841   1
  -1  -8   2 2810.20 154.599   1
   1  -8  -1 12475.0 194.600   1
  -1   8   0 2790.25 42.9770  -2
   1  -8   0 2790.25 42.9770   1
   1  -8   1 54616.8 359.441   1
   1  -8   2 6499.75 223.692   1
  -2   8   3 27600.4 222.479  -2
   1  -8   3 27600.4 222.479   1
   1   8   4 3409.20 72.7792   1
   3   8  -5 28677.4 282.597  -2
  -1  -8  -5 28677.4 282.597   1
   1  -8   6-37.8069 56.6341   1
  -3  -8   6 1616.51 89.4645  -2
   1   8   6 1616.51 89.4645   1
   1  -8   7 9701.72 251.514   1
  -4   8   8 2768.70 201.662  -2
   1  -8   8 2768.70 201.662   1
  -1  -9   7 19246.8 664.518   1
  -1  -9   6 492.371 116.539   1
  -1   9   6 1431.93 194.985  -2
  -1  -9   6 1431.93 194.985   1
  -1   9   5 11337.5 268.845  -2
  -1  -9   5 11337.5 268.845   1
  -1  -9   4 39.1719 28.4705   1
   0   9   3 31661.7 584.392  -2
  -1  -9   3 31661.7 584.392   1
  -1  -9   2 1081.38 104.604   1
  -1  -9   1 48788.7 404.590   1
  -1   9   0 179.819 12.7282  -2
   1  -9   0 179.819 12.7282   1
   1  -9   1 1028.52 83.6669   1
   1  -9   2 2906.89 211.370   1
  -2   9   3 380.985 77.9719  -2
   1  -9   3 380.985 77.9719   1
   1  -9   4 1956.52 110.765   1
   3   9  -5 1539.92 104.255  -2
  -1  -9  -5 1539.92 104.255   1
   1  -9   6 18.5700 37.5490   1
   3   9  -6 427.000 97.9182  -2
  -1  -9  -6 427.000 97.9182   1
   1  -9   7 14579.2 381.504   1
  -1 -10   7 1911.30 214.385   1
  -1 -10   6 56.8758 68.2035   1
   1  10  -5 269.839 61.0749  -2
   1 -10  -5 269.839 61.0749   1
  -1 -10   4 16213.3 332.413   1
   0  10   3 2314.05 157.367  -2
  -1 -10   3 2314.05 157.367   1
   1 -10  -2 200.116 51.9041   1
   1 -10  -1 4107.89 295.233   1
  -1 -10   0 85.6171 10.5792  -2
   1  10   0 85.6171 10.5792   1
   1  10   1 16983.3 268.213   1
  -2 -10   2 18580.5 409.212  -2
   1  10   2 18580.5 409.212   1
   2  10  -3 13754.0 355.368  -2
  -1 -10  -3 13754.0 355.368   1
  -1 -10  -4 6016.16 198.416   1
   3  10  -5 11284.7 323.361  -2
  -1 -10  -5 11284.7 323.361   1
  -1 -11   4 28.3797 38.8135   1
   0  11   3 11735.6 419.612  -2
  -1 -11   3 11735.6 419.612   1
  -1 -11   2 8165.12 303.393   1
   0  11   2 13273.4 578.666  -2
  -1 -11   2 13273.4 578.666   1
   1 -11  -1 216.520 72.1275   1
   1  11   0 452.354 57.5496  -2
  -1 -11   0 452.354 57.5496   1
  -1 -11  -1 5484.99 262.110   1
   2  11  -2 13326.8 557.752  -2
  -1 -11  -2 13326.8 557.752   1
   2  11  -3 2912.12 355.129  -2
  -1 -11  -3 2912.12 355.129   1
  -1 -11  -4 11252.1 331.576   1
  -2   0  10 2922.37 242.639   1
  -1   0   8 73427.3 478.615  -2
  -2   0   8 73427.3 478.615   1
  -2   0   6 13180.1 273.265   1
   2   0  -4 1750.84 118.703   1
   2   0  -2 168262. 885.822   1
  -2   0   0 132539. 83.8393  -2
   2   0   0 132539. 83.8393   1
   2   0   2 27668.4 254.484   1
   2   0   4 259.346 49.0600   1
  -2   0  -6 105809. 558.321   1
  -5   0   8 6322.43 385.596  -2
   2   0   8 6322.43 385.596   1
   2   0  10 4815.67 290.602   1
  -2   1  11 11036.3 640.668  -2
  -2  -1  11 11036.3 640.668   1
  -2  -1  10 5380.01 319.907   1
  -2  -1   9 19.0977 17.4499   1
  -1   1   8 1604.84 226.102  -2
  -2  -1   8 1604.84 226.102   1
  -2  -1   7 592.651 100.048   1
  -2  -1   6 32853.2 429.256   1
   2  -1  -5 31172.6 381.452   1
  -2  -1   4 749.921 55.3626   1
   2  -1  -3 3494.79 99.8484   1
  -2  -1   2 100012. 370.766   1
  -2  -1   1 4591.05 109.916   1
  -2   1   0 273856. 217.482  -2
   2  -1   0 273856. 217.482   1
   2   1   1 34937.0 167.297   1
   2  -1   2 5369.45 82.5791   1
   3  -1  -3 63250.9 298.160  -2
  -2   1  -3 63250.9 298.160   1
   2  -1   4 36110.9 254.257   1
  -2   1  -5 76.7572 25.2314   1
   4   1  -5 13386.0 367.445  -2
  -2  -1  -5 13386.0 367.445   1
  -2  -1  -6 3121.12 92.4865   1
   2  -1   7 1051.60 116.503   1
  -5   1   8 16137.5 626.927  -2
   2  -1   8 16137.5 626.927   1
   2  -1   9 9067.12 373.974   1
   2  -1  10 157.368 70.2699   1
   2  -1  12 5993.49 314.749   1
  -2   2  11 4901.12 313.121  -2
  -2  -2  11 4901.12 313.121   1
  -2   2  10 12502.0 338.487   1
  -2  -2   9 9350.12 191.734   1
  -1  -2   8 19995.2 522.852  -2
  -2   2   8 19995.2 522.852   1
  -2  -2   7 10726.8 265.436   1
  -2   2   6 24942.6 263.603   1
   2   2  -5 2482.59 90.9906   1
   2  -2  -4 34386.2 207.523   1
   2  -2  -3 64411.3 424.743   1
   1   2   3 82284.1 357.244  -2
  -2  -2   3 82284.1 357.244   1
  -2  -2   2 63.3681 9.39320   1
  -2  -2   1 13950.8 135.055   1
   2  -2   0 1880.49 15.5388  -2
  -2   2   0 1880.49 15.5388   1
   2  -2   1 51999.4 195.436   1
   2   2   2 17961.8 111.299   1
   3   2  -3 45110.4 212.132  -2
  -2  -2  -3 45110.4 212.132   1
  -2   2  -4 39693.8 241.770   1
   2  -2   5 20433.7 302.844   1
  -4   2   5 41523.1 340.602  -2
   2  -2   5 41523.1 340.602   1
   2   2   6 12880.1 201.111   1
  -2  -2  -7 7212.25 108.575   1
  -5   2   8 32438.2 624.434  -2
   2  -2   8 32438.2 624.434   1
   2  -2   9-23.3252 30.9532   1
   2   2  10 6212.38 175.909   1
  -6   2  11 7835.68 429.393  -2
   2  -2  11 7835.68 429.393   1
  -2  -3  11 9125.98 414.244  -2
  -2   3  11 9125.98 414.244   1
  -2   3  10-17.1916 32.2566   1
  -2   3   9 4425.28 144.030   1
  -1   3   8 24672.9 577.688  -2
  -2  -3   8 24672.9 577.688   1
  -2   3   7 1534.31 106.416   1
  -2   3   6 7131.29 140.991   1
  -2  -3   5 34610.8 327.926   1
  -2   3   4 97908.1 312.545   1
  -2   3   3 161.112 32.8439   1
  -1  -3  -3 640.972 29.0277  -2
   2   3  -3 640.972 29.0277   1
  -2   3   2 17383.7 108.554   1
  -2   3   1 190.011 15.3410   1
   2  -3   0 7675.79 20.0886  -2
  -2   3   0 7675.79 20.0886   1
   2  -3   1 913.369 23.7018   1
  -2  -3  -2 127000. 310.473   1
   3   3  -3 33491.6 195.353  -2
  -2  -3  -3 33491.6 195.353   1
   2  -3   4 11.7680 11.3870   1
   2  -3   5 9208.29 286.922   1
   4  -3  -5 19005.8 200.143  -2
  -2   3  -5 19005.8 200.143   1
   2  -3   6 58.5491 23.6839   1
  -2  -3  -7 1515.63 51.3814   1
  -5   3   8 4573.04 176.951  -2
   2  -3   8 4573.04 176.951   1
   2   3   9 9942.61 203.786   1
   2  -3  10 11595.9 230.224   1
  -2  -4  11 204.698 103.931  -2
  -2   4  11 204.698 103.931   1
  -2   4  10 16088.5 377.111   1
  -2  -4   9 3762.42 138.794   1
  -1   4   8 4734.38 253.320  -2
  -2  -4   8 4734.38 253.320   1
  -2   4   7 6327.50 202.915   1
  -2   4   6 30750.9 287.113   1
  -2  -4   5 4143.94 112.376   1
   0   4   5 5979.53 152.349  -2
  -2  -4   5 5979.53 152.349   1
   2   4  -4 23708.2 173.664   1
   1  -4   3 41704.9 215.111  -2
  -2   4   3 41704.9 215.111   1
   2   4  -2 24585.7 166.077   1
   2  -4  -1 71199.0 273.094   1
   2  -4   0 31715.9 71.4907  -2
  -2   4   0 31715.9 71.4907   1
   2  -4   1 19733.4 131.212   1
  -2   4  -2 3452.89 54.5438   1
  -3  -4   3 14190.9 118.799  -2
   2   4   3 14190.9 118.799   1
   2   4   4 48821.3 279.539   1
   4  -4  -5 13645.2 154.507  -2
  -2   4  -5 13645.2 154.507   1
   2  -4   6 44.4162 24.0983   1
  -4   4   6 585.637 69.9170  -2
   2  -4   6 585.637 69.9170   1
   2   4   7 1442.52 71.2264   1
  -5   4   8 30906.6 445.296  -2
   2  -4   8 30906.6 445.296   1
   2  -4   9 878.512 86.9640   1
   2   4  10 7754.10 248.352   1
  -2   5  11 79.8234 52.7606  -2
  -2  -5  11 79.8234 52.7606   1
  -2  -5  10 3.51157 25.6145   1
  -2   5   9 13274.4 261.413   1
  -1   5   8 4263.37 238.320  -2
  -2  -5   8 4263.37 238.320   1
  -2  -5   7 38119.9 318.308   1
  -2   5   6 737.875 56.9156   1
   0   5   6 4392.43 121.328  -2
  -2  -5   6 4392.43 121.328   1
   0  -5   5 18571.6 175.653  -2
  -2   5   5 18571.6 175.653   1
  -2   5   4 9993.73 102.412   1
  -1  -5  -3 44239.4 250.942  -2
   2   5  -3 44239.4 250.942   1
   2  -5  -2 9193.87 109.443   1
   2   5  -1 4011.10 56.0511   1
   2   5   0 4594.59 23.2303  -2
  -2  -5   0 4594.59 23.2303   1
  -2   5  -1 55128.6 216.988   1
  -2   5  -2 18098.1 119.985   1
  -3  -5   3 34789.5 207.559  -2
   2   5   3 34789.5 207.559   1
   2  -5   4 1736.62 52.4500   1
   2  -5   5 24154.0 607.718   1
  -4   5   5 23632.9 196.329  -2
   2  -5   5 23632.9 196.329   1
   2   5   6 22.8369 28.1511   1
  -4   5   6 5855.29 220.180  -2
   2  -5   6 5855.29 220.180   1
   2   5   7 34073.0 340.286   1
  -5  -5   8 375.967 74.7166  -2
   2   5   8 375.967 74.7166   1
   2  -5   9 63.2074 38.0223   1
   2   5  10 1232.36 110.850   1
  -2  -6  11 1930.20 215.070  -2
  -2   6  11 1930.20 215.070   1
  -2  -6  10 10.9798 27.9032   1
  -2  -6   9 5212.49 170.344   1
  -1  -6   8 9873.69 349.501  -2
  -2   6   8 9873.69 349.501   1
  -2   6   7 7187.08 208.376   1
  -2   6   6 306.356 47.9604   1
   0   6   6 5012.81 154.543  -2
  -2  -6   6 5012.81 154.543   1
   0   6   5 12986.3 183.762  -2
  -2  -6   5 12986.3 183.762   1
  -2  -6   4 329.294 25.4567   1
   1   6   3 54153.7 333.664  -2
  -2  -6   3 54153.7 333.664   1
   2   6  -2 13930.0 121.129   1
   2  -6  -1 101243. 233.803   1
  -2   6   0 16773.9 50.3483  -2
   2  -6   0 16773.9 50.3483   1
  -2   6  -1 11418.2 107.720   1
   2  -6   2 132.564 14.7401   1
  -3  -6   3 13002.8 134.133  -2
   2   6   3 13002.8 134.133   1
   2  -6   4 1016.01 49.4436   1
  -4   6   5 28400.8 235.368  -2
   2  -6   5 28400.8 235.368   1
   2   6   6 16000.2 391.557   1
  -4   6   6 16522.7 387.658  -2
   2  -6   6 16522.7 387.658   1
   2  -6   7 3464.95 141.181   1
  -5   6   8 421.665 83.5678  -2
   2  -6   8 421.665 83.5678   1
   2   6   9 1526.34 107.308   1
   2  -6  10 130.237 46.2925   1
  -2   7  10 2431.40 126.964   1
  -2   7   9 10025.8 233.463   1
  -1   7   8 5760.37 232.265  -2
  -2  -7   8 5760.37 232.265   1
  -2   7   7 14641.4 288.338   1
   0   7   6 13419.8 198.354  -2
  -2  -7   6 13419.8 198.354   1
   0  -7   5 16054.1 199.518  -2
  -2   7   5 16054.1 199.518   1
  -2   7   4 9086.85 133.932   1
   1  -7   3 6135.46 105.323  -2
  -2   7   3 6135.46 105.323   1
  -2  -7   2 1574.55 38.1861   1
   2   7  -1 285.874 36.5267   1
  -2  -7   0 23865.5 79.3039  -2
   2   7   0 23865.5 79.3039   1
   2  -7   1 2371.34 36.5501   1
  -2  -7  -2 19664.4 178.601   1
  -3   7   3 13066.7 309.610  -2
   2  -7   3 13066.7 309.610   1
   2  -7   4 10157.7 139.945   1
   2  -7   5 14055.8 518.088   1
  -4  -7   5 19864.8 238.077  -2
   2   7   5 19864.8 238.077   1
   2  -7   6 1061.52 156.736   1
  -4   7   6 6249.70 164.420  -2
   2  -7   6 6249.70 164.420   1
   2   7   7 15932.6 296.477   1
  -5  -7   8 5683.34 255.124  -2
   2   7   8 5683.34 255.124   1
   2   7   9 7652.04 230.259   1
  -2  -8   9 467.794 80.1368   1
  -1   8   8 1977.46 178.251  -2
  -2  -8   8 1977.46 178.251   1
  -2   8   7 215.357 72.3686   1
   0  -8   6 4962.23 210.897  -2
  -2   8   6 4962.23 210.897   1
   0  -8   5 23126.3 277.882  -2
  -2   8   5 23126.3 277.882   1
  -2  -8   4 1294.88 55.9718   1
   1   8   3 46735.4 227.076  -2
  -2  -8   3 46735.4 227.076   1
  -2  -8   2 4212.86 105.042   1
   2  -8  -1 1150.79 77.9633   1
   2   8   0 5329.09 38.1312  -2
  -2  -8   0 5329.09 38.1312   1
  -2   8  -1 35968.4 331.482   1
   2   8   2 0.30241 6.95275   1
  -3   8   3 39441.0 351.281  -2
   2  -8   3 39441.0 351.281   1
   2  -8   4 5742.46 207.162   1
  -4   8   5 11515.4 212.409  -2
   2  -8   5 11515.4 212.409   1
   2  -8   6 1406.47 153.000   1
  -4   8   6 1783.64 111.552  -2
   2  -8   6 1783.64 111.552   1
   2   8   7 3268.73 184.149   1
  -5  -8   8 1541.94 186.116  -2
   2   8   8 1541.94 186.116   1
  -2  -9   7 1681.84 218.148   1
  -2  -9   6 473.344 116.488   1
   0   9   5 34559.9 808.272  -2
  -2  -9   5 34559.9 808.272   1
  -2  -9   4 146.186 70.6838   1
  -1   9  -3 452.544 87.1592  -2
   2  -9  -3 452.544 87.1592   1
   2  -9  -2 1434.40 122.359   1
   2  -9  -1 236.814 39.4404   1
   2  -9   0 5485.31 57.2556  -2
  -2   9   0 5485.31 57.2556   1
   2  -9   1 4809.74 102.507   1
   2   9   2 17.6671 37.4182   1
  -3   9   3 34282.7 579.993  -2
   2  -9   3 34282.7 579.993   1
   2  -9   4 1876.40 126.260   1
  -4   9   5 20093.3 402.960  -2
   2  -9   5 20093.3 402.960   1
   2  -9   6 45.9807 64.9042   1
  -2 -10   6 119.261 86.4526   1
   0  10   5 7781.49 399.932  -2
  -2 -10   5 7781.49 399.932   1
  -2 -10   4 77.3216 79.5664   1
   1  10   3 15685.4 641.298  -2
  -2 -10   3 15685.4 641.298   1
   2 -10  -2 9542.72 324.142   1
   2 -10  -1 2567.50 173.465   1
  -2  10   0 8484.33 74.6857  -2
   2 -10   0 8484.33 74.6857   1
   2  10   1 11476.4 262.173   1
  -3 -10   2 1420.00 125.137  -2
   2  10   2 1420.00 125.137   1
  -3 -10   3 16435.0 329.016  -2
   2  10   3 16435.0 329.016   1
   2  10   4 226.017 54.7173   1
   4  10  -5 5307.90 383.629  -2
  -2 -10  -5 5307.90 383.629   1
   1  11   3 3539.99 337.764  -2
  -2 -11   3 3539.99 337.764   1
  -2 -11   2 5968.83 270.508   1
   2 -11  -1 46.0408 56.2763   1
  -2  11   0 24490.6 1052.46  -2
   2 -11   0 24490.6 1052.46   1
   3  11  -3 2869.49 351.516  -2
  -2 -11  -3 2869.49 351.516   1
   2  11   4 5657.99 222.825   1
  -4 -11   5 5398.17 328.227  -2
   2  11   5 5398.17 328.227   1
  -3   0  10 9247.84 427.317   1
   0   0   8 9515.07 526.959  -2
  -3   0   8 9515.07 526.959   1
  -3   0   6 64446.2 601.655   1
   3   0  -4 44785.9 626.556   1
   3   0  -2 29754.0 305.155   1
   3   0   0 3270.87 17.8111  -2
  -3   0   0 3270.87 17.8111   1
   3   0   2 225346. 877.063   1
   3   0   4 19104.8 274.410   1
   3   0   6 4427.75 121.741   1
  -6   0   8 37776.6 652.190  -2
   3   0   8 37776.6 652.190   1
   3   0  10 1688.68 120.039   1
  -1   1  11 460.179 178.653  -2
  -3  -1  11 460.179 178.653   1
  -3  -1  10 9467.95 433.739   1
  -3  -1   9 13709.9 489.420   1
   0   1   8 26403.3 871.328  -2
  -3  -1   8 26403.3 871.328   1
   3  -1  -7 2277.90 181.355   1
  -3  -1   6 40161.2 473.398   1
  -3  -1   5 1921.15 97.5616   1
   3  -1  -4 100621. 622.435   1
   2   1   3 51393.0 318.984  -2
  -3  -1   3 51393.0 318.984   1
  -3  -1   2 2438.80 91.4472   1
  -3  -1   1 57879.4 710.910   1
   3   1   0 74875.4 83.8135  -2
  -3  -1   0 74875.4 83.8135   1
  -3  -1  -1 69.0507 13.1011   1
   3  -1   2 13970.8 126.002   1
  -4   1   3 4031.97 87.7468  -2
   3  -1   3 4031.97 87.7468   1
  -3  -1  -4 22005.7 196.623   1
  -3   1  -5 22698.0 326.649   1
  -5   1   5 27287.3 287.046  -2
   3  -1   5 27287.3 287.046   1
   3  -1   6 343.106 38.5356   1
   3  -1   7 165.223 30.1707   1
  -6   1   8 21588.9 484.131  -2
   3  -1   8 21588.9 484.131   1
   3  -1   9 836.673 84.1160   1
   3  -1  10 16847.1 285.057   1
  -7   1  11 4295.19 335.784  -2
   3  -1  11 4295.19 335.784   1
  -1  -2  11 2448.58 235.908  -2
  -3   2  11 2448.58 235.908   1
  -3  -2  10 8759.35 292.175   1
  -3   2   9 375.918 77.7230   1
   0   2   8 15486.3 467.879  -2
  -3  -2   8 15486.3 467.879   1
  -3   2   7 28539.9 255.979   1
   3  -2  -6 10.7996 16.6150   1
   3   2  -5 5485.21 130.272   1
  -1   2  -5 24759.2 473.252  -2
   3  -2  -5 24759.2 473.252   1
   3   2  -4 167.199 20.3352   1
   2   2   3 39503.9 224.866  -2
  -3  -2   3 39503.9 224.866   1
   3   2  -2 14729.7 165.284   1
  -3   2   1 34104.2 287.360   1
   3   2   0 92997.3 98.3383  -2
  -3  -2   0 92997.3 98.3383   1
  -3   2  -1 34901.4 229.975   1
   3   2   2 20431.2 139.735   1
  -4   2   3 40578.9 210.995  -2
   3  -2   3 40578.9 210.995   1
   3  -2   4 40342.0 229.541   1
   5  -2  -5 5082.45 93.2854  -2
  -3   2  -5 5082.45 93.2854   1
   3  -2   6 17965.7 215.251   1
   3   2   7 22263.5 231.487   1
  -6   2   8 9163.88 182.019  -2
   3  -2   8 9163.88 182.019   1
   3  -2   9 763.664 65.5620   1
   3   2  10 300.019 46.9370   1
  -1  -3  11 1502.85 185.934  -2
  -3   3  11 1502.85 185.934   1
  -3   3  10 591.874 90.0684   1
  -3   3   9 11704.6 318.817   1
   0  -3   8 34213.4 692.713  -2
  -3   3   8 34213.4 692.713   1
  -3   3   7 505.610 63.1533   1
   3   3  -6 15644.4 166.423   1
  -3  -3   5 487.461 44.0394   1
  -1   3  -5 1080.69 49.6042  -2
   3  -3  -5 1080.69 49.6042   1
   3   3  -4 1563.33 48.4510   1
  -2  -3  -3 20534.0 159.124  -2
   3   3  -3 20534.0 159.124   1
  -3   3   2 134807. 445.488   1
  -3   3   1 27432.4 186.515   1
   3   3   0 142.040 14.1642  -2
  -3  -3   0 142.040 14.1642   1
  -3  -3  -1 13067.8 127.902   1
  -3   3  -2 1416.01 38.6451   1
   4   3  -3 10854.4 127.087  -2
  -3  -3  -3 10854.4 127.087   1
   3  -3   4 16594.4 150.283   1
  -5  -3   5 33582.2 239.061  -2
   3   3   5 33582.2 239.061   1
   3   3   6 36402.8 343.864   1
   3   3   7 938.292 63.4864   1
  -6   3   8 7050.42 225.847  -2
   3  -3   8 7050.42 225.847   1
   3   3   9 15.1498 26.2712   1
   3  -3  10 1893.18 130.510   1
  -1   4  11 9051.88 417.522  -2
  -3  -4  11 9051.88 417.522   1
  -3  -4  10 7913.14 273.115   1
  -3  -4   9 2241.70 144.245   1
   0  -4   8 15429.1 461.654  -2
  -3   4   8 15429.1 461.654   1
  -3   4   7 4448.14 123.762   1
   3  -4  -6 9355.40 142.386   1
  -1  -4  -6 11309.9 358.879  -2
   3   4  -6 11309.9 358.879   1
  -3  -4   5 37503.3 373.414   1
   1   4   5 46298.1 300.973  -2
  -3  -4   5 46298.1 300.973   1
   3   4  -4 9768.45 123.200   1
   2  -4   3 16353.5 178.030  -2
  -3   4   3 16353.5 178.030   1
   3   4  -2 1955.26 53.9149   1
   3  -4  -1 3512.54 63.8916   1
   3  -4   0 134523. 175.552  -2
  -3   4   0 134523. 175.552   1
  -3  -4  -1 23468.0 175.591   1
   3   4   2 636.782 24.0032   1
   4  -4  -3 17433.6 152.085  -2
  -3   4  -3 17433.6 152.085   1
   3  -4   4 23624.5 193.173   1
  -5  -4   5 4526.68 112.460  -2
   3   4   5 4526.68 112.460   1
   3  -4   6 22920.7 287.572   1
   3   4   7 1366.77 75.8086   1
  -6   4   8 5330.64 204.618  -2
   3  -4   8 5330.64 204.618   1
   3   4   9 13532.2 313.976   1
   3   4  10 2344.13 143.080   1
  -1  -5  11 14966.7 519.870  -2
  -3   5  11 14966.7 519.870   1
  -3   5  10 102.821 50.1676   1
  -3   5   9-91.4311 43.0349   1
   0   5   8 7316.45 317.021  -2
  -3  -5   8 7316.45 317.021   1
  -3   5   7 15433.8 224.261   1
  -3  -5   6 3175.22 108.881   1
   1  -5   6 9102.19 193.130  -2
  -3   5   6 9102.19 193.130   1
   1   5   5 17706.7 168.992  -2
  -3  -5   5 17706.7 168.992   1
   3   5  -4 3805.04 81.8305   1
  -2  -5  -3 48327.3 335.580  -2
   3   5  -3 48327.3 335.580   1
   3   5  -2 17238.8 151.050   1
   3   5  -1 2061.81 42.6774   1
   3   5   0 2940.24 21.1647  -2
  -3  -5   0 2940.24 21.1647   1
  -3   5  -1 27893.4 220.939   1
  -3   5  -2 16.3293 9.18516   1
  -4   5   3 92855.8 397.070  -2
   3  -5   3 92855.8 397.070   1
  -3  -5  -4-3.18733 11.5341   1
  -5   5   5 41072.7 354.215  -2
   3  -5   5 41072.7 354.215   1
   3   5   6 1726.21 101.963   1
  -5   5   6 1355.36 129.906  -2
   3  -5   6 1355.36 129.906   1
   3   5   7 14995.5 246.155   1
  -6   5   8 3952.77 225.949  -2
   3  -5   8 3952.77 225.949   1
   3   5   9 2194.39 133.649   1
  -1  -6  11 11618.4 462.362  -2
  -3   6  11 11618.4 462.362   1
  -3   6  10 236.048 55.5676   1
  -1   6  10 1825.39 191.412  -2
  -3  -6  10 1825.39 191.412   1
  -3  -6   9 5606.61 213.609   1
   0  -6   8 2798.76 198.342  -2
  -3   6   8 2798.76 198.342   1
  -3  -6   7 827.357 81.7640   1
  -3   6   6 7750.10 208.454   1
   1   6   6 8692.91 199.024  -2
  -3  -6   6 8692.91 199.024   1
  -3  -6   5 55664.7 454.438   1
   1   6   5 69755.6 369.278  -2
  -3  -6   5 69755.6 369.278   1
   3   6  -4 4575.31 140.202   1
  -2  -6  -3 13493.3 187.603  -2
   3   6  -3 13493.3 187.603   1
   3   6  -2 1416.96 48.7387   1
   3   6  -1 2739.35 52.5802   1
  -3  -6   0 2491.14 22.5110  -2
   3   6   0 2491.14 22.5110   1
  -3  -6  -1 38565.7 255.545   1
  -3   6  -2 24752.3 185.349   1
  -4  -6   3 25969.3 254.655  -2
   3   6   3 25969.3 254.655   1
  -3   6  -4 42.7599 17.5174   1
  -3   6  -5 5085.46 264.213   1
  -5  -6   5 7046.96 189.144  -2
   3   6   5 7046.96 189.144   1
  -5  -6   6 4881.17 152.868  -2
   3   6   6 4881.17 152.868   1
   3   6   7 386.189 53.4847   1
  -6  -6   8 5066.40 247.534  -2
   3   6   8 5066.40 247.534   1
   3   6   9 16643.8 344.924   1
  -3   7  10 4579.12 215.243   1
  -3   7   9 6239.20 219.186   1
   0   7   8 5855.79 280.071  -2
  -3  -7   8 5855.79 280.071   1
  -3   7   7 2960.03 136.150   1
  -3   7   6 417.438 53.8595   1
   1  -7   6 6935.44 240.887  -2
  -3   7   6 6935.44 240.887   1
   1   7   5 1399.69 67.0431  -2
  -3  -7   5 1399.69 67.0431   1
  -3   7   4 10590.8 199.770   1
  -2  -7  -3 7400.93 135.686  -2
   3   7  -3 7400.93 135.686   1
   3   7  -2 15671.7 119.480   1
  -3  -7   1 11530.0 102.658   1
  -3  -7   0 15240.3 62.4419  -2
   3   7   0 15240.3 62.4419   1
   3   7   1 20111.1 161.558   1
  -3   7  -2 1860.38 51.4496   1
   4   7  -3 36484.1 341.309  -2
  -3  -7  -3 36484.1 341.309   1
  -3  -7  -4 14375.2 157.126   1
  -3   7  -5 11985.7 386.164   1
  -5   7   5 22337.3 270.733  -2
   3  -7   5 22337.3 270.733   1
  -5   7   6 6820.52 193.117  -2
   3  -7   6 6820.52 193.117   1
   3   7   7 4321.34 169.008   1
  -6  -7   8 4367.17 229.054  -2
   3   7   8 4367.17 229.054   1
   3   7   9 1007.11 126.862   1
   0  -8   8 1297.24 185.389  -2
  -3   8   8 1297.24 185.389   1
  -3   8   7 24431.6 511.570   1
   1  -8   6 1874.58 137.995  -2
  -3   8   6 1874.58 137.995   1
   1  -8   5 18501.7 362.512  -2
  -3   8   5 18501.7 362.512   1
  -3   8   4 2011.98 76.6636   1
   2  -8   3 40229.9 241.036  -2
  -3   8   3 40229.9 241.036   1
  -3   8   2 8.14062 9.28731   1
   3   8  -1 21454.6 118.938   1
  -3  -8   0 9673.33 62.0876  -2
   3   8   0 9673.33 62.0876   1
  -3   8  -1 1775.92 50.0561   1
  -3   8  -2 2516.23 68.5174   1
  -4  -8   3 5439.39 184.243  -2
   3   8   3 5439.39 184.243   1
   3   8   4 590.185 62.1885   1
  -5  -8   5 3388.62 230.217  -2
   3   8   5 3388.62 230.217   1
  -5  -8   6 3010.13 197.889  -2
   3   8   6 3010.13 197.889   1
   3   8   7 13004.3 395.088   1
  -3  -9   6 983.766 153.410   1
   1   9   5 1034.48 158.713  -2
  -3  -9   5 1034.48 158.713   1
  -3  -9   4 2777.00 239.109   1
   2   9   3 14832.7 618.684  -2
  -3  -9   3 14832.7 618.684   1
   3   9  -2 94.7375 29.9211   1
   3   9  -1 29443.5 320.996   1
  -3  -9   0 2983.87 51.4664  -2
   3   9   0 2983.87 51.4664   1
   3   9   1 12406.4 340.853   1
   3   9   2 9.84416 32.5936   1
  -4  -9   3 8046.24 366.446  -2
   3   9   3 8046.24 366.446   1
   3   9   4 545.871 93.7828   1
  -5  -9   5 33022.1 735.272  -2
   3   9   5 33022.1 735.272   1
  -5  -9   6 354.757 97.0891  -2
   3   9   6 354.757 97.0891   1
   1  10   5 6222.83 361.910  -2
  -3 -10   5 6222.83 361.910   1
  -3 -10   4 2816.77 250.600   1
   2  10   3 14627.5 637.650  -2
  -3 -10   3 14627.5 637.650   1
  -3 -10   2 1311.29 181.177   1
  -3 -10   1 10626.8 491.329   1
  -3 -10   0 1233.31 36.4897  -2
   3  10   0 1233.31 36.4897   1
   3  10   1 112.604 48.9796   1
  -4 -10   2 28719.0 537.172  -2
   3  10   2 28719.0 537.172   1
  -4 -10   3 338.101 90.7552  -2
   3  10   3 338.101 90.7552   1
   3  10   4 577.282 92.9207   1
  -5 -10   5 601.844 115.471  -2
   3  10   5 601.844 115.471   1
   3  11   4 5634.60 280.524   1
  -4   0  10 13486.1 527.390   1
  -1   0  -8 10739.0 563.727  -2
   4   0  -8 10739.0 563.727   1
  -4   0   6 15729.6 302.549   1
  -4   0   4 228.536 36.4941   1
   4   0  -2 217475. 1548.76   1
   4   0   0 83180.5 124.303  -2
  -4   0   0 83180.5 124.303   1
   4   0   2 145.065 20.2337   1
  -4   0  -4 73406.1 497.347   1
   4   0   6 6287.07 155.427   1
  -7   0   8 14797.5 419.885  -2
   4   0   8 14797.5 419.885   1
   4   0  10 150.791 68.3856   1
   0   1  11 3611.88 400.370  -2
  -4  -1  11 3611.88 400.370   1
  -4  -1  10 11273.4 483.720   1
  -4  -1   9 921.580 138.290   1
  -1   1  -8 52481.9 1220.91  -2
   4  -1  -8 52481.9 1220.91   1
   4  -1  -7 8780.93 360.212   1
  -4  -1   6 1789.25 149.651   1
  -2   1  -6 3445.16 217.008  -2
   4  -1  -6 3445.16 217.008   1
  -4  -1   5 18217.8 277.896   1
  -2   1  -5 17989.4 446.599  -2
   4  -1  -5 17989.4 446.599   1
  -4  -1   4 31223.9 291.436   1
   3   1   3 3043.32 120.218  -2
  -4  -1   3 3043.32 120.218   1
  -4  -1   2 17346.2 292.153   1
  -4  -1   1 5016.16 170.894   1
   4   1   0 66841.0 68.2171  -2
  -4  -1   0 66841.0 68.2171   1
   4   1   1 32287.5 368.234   1
  -4  -1  -2 847.917 30.3184   1
   5   1  -3 20371.8 189.257  -2
  -4  -1  -3 20371.8 189.257   1
   4   1   4 25426.5 256.408   1
  -6   1   5 3828.99 100.255  -2
   4  -1   5 3828.99 100.255   1
   4  -1   6 39862.0 331.745   1
   4  -1   7 7500.41 134.699   1
  -7   1   8 6568.36 231.810  -2
   4  -1   8 6568.36 231.810   1
   4  -1   9 3879.27 139.415   1
   4  -1  10 7108.77 231.413   1
   0   2  11 12930.3 515.729  -2
  -4  -2  11 12930.3 515.729   1
  -4   2  10 44.9346 42.9952   1
  -4   2   9 1459.48 122.541   1
  -1   2  -8 9742.59 383.983  -2
   4  -2  -8 9742.59 383.983   1
   4   2  -7 7099.84 232.514   1
   4  -2  -6 5163.19 116.091   1
  -2  -2  -6 12086.9 387.110  -2
   4   2  -6 12086.9 387.110   1
  -4   2   5 29109.6 342.051   1
   2   2   5 41508.4 368.080  -2
  -4  -2   5 41508.4 368.080   1
   4  -2  -4 33704.3 240.840   1
  -3  -2  -3 42054.4 380.502  -2
   4   2  -3 42054.4 380.502   1
   4   2  -2 33155.1 301.952   1
   4   2  -1 20570.4 333.228   1
  -4   2   0 64070.3 96.2311  -2
   4  -2   0 64070.3 96.2311   1
  -4  -2  -1 33.4561 23.8114   1
  -4  -2  -2 36991.4 246.397   1
  -5  -2   3 53867.9 286.152  -2
   4   2   3 53867.9 286.152   1
   4  -2   4 525.206 28.7526   1
   6  -2  -5 24520.1 231.094  -2
  -4   2  -5 24520.1 231.094   1
   4   2   6 1863.06 69.5360   1
   4   2   7 3281.18 103.958   1
  -7  -2   8 2215.28 121.086  -2
   4   2   8 2215.28 121.086   1
   4   2   9 8285.65 176.554   1
   4  -2  10 3284.23 213.387   1
   0  -3  11 2828.97 250.397  -2
  -4   3  11 2828.97 250.397   1
  -4   3  10 9030.09 304.056   1
  -4   3   9 407.333 69.8655   1
  -1  -3  -8 600.752 76.2102  -2
   4   3  -8 600.752 76.2102   1
   4   3  -7 906.445 50.2704   1
  -4  -3   6 62799.0 370.162   1
  -2   3  -6 60688.5 601.444  -2
   4  -3  -6 60688.5 601.444   1
   2   3   5 19638.8 183.934  -2
  -4  -3   5 19638.8 183.934   1
  -4   3   4 460.853 32.3446   1
  -3   3  -3 15417.4 239.763  -2
   4  -3  -3 15417.4 239.763   1
  -4  -3   2 3919.09 102.628   1
   4   3  -1 2441.27 116.347   1
  -4  -3   0 47355.5 199.681  -2
   4   3   0 47355.5 199.681   1
  -4  -3  -1 41125.7 381.713   1
  -4   3  -2 51197.6 319.056   1
   5  -3  -3 18082.9 171.079  -2
  -4   3  -3 18082.9 171.079   1
  -4   3  -4 12196.6 140.648   1
  -6   3   5 2045.35 81.8807  -2
   4  -3   5 2045.35 81.8807   1
   4   3   6 1200.54 65.4740   1
   4  -3   7 1028.95 63.0574   1
  -7  -3   8 34883.6 460.176  -2
   4   3   8 34883.6 460.176   1
   4   3   9 1654.73 84.1214   1
   0  -4  11 3670.53 276.682  -2
  -4   4  11 3670.53 276.682   1
  -4   4  10 1964.53 148.765   1
  -4   4   9 14240.1 358.463   1
   1   4   8 13534.8 315.400  -2
  -4  -4   8 13534.8 315.400   1
   4  -4  -7 7334.22 133.002   1
  -4  -4   6 790.749 51.1517   1
  -2  -4  -6 793.001 80.0977  -2
   4   4  -6 793.001 80.0977   1
  -4   4   5 1759.25 125.057   1
   2   4   5 9418.90 130.987  -2
  -4  -4   5 9418.90 130.987   1
   4   4  -4 61628.3 389.402   1
  -3   4  -3 25624.4 229.794  -2
   4  -4  -3 25624.4 229.794   1
  -4   4   2 842.727 38.6966   1
   4   4  -1 4255.08 71.8046   1
   4  -4   0 43292.9 147.275  -2
  -4   4   0 43292.9 147.275   1
  -4  -4  -1 4701.13 114.244   1
  -4   4  -2 37780.6 272.485   1
  -5   4   3 5715.34 79.8873  -2
   4  -4   3 5715.34 79.8873   1
  -4   4  -4 4535.28 104.595   1
  -6   4   5 22702.4 301.246  -2
   4  -4   5 22702.4 301.246   1
   4  -4   6 4133.60 133.814   1
   4  -4   7 6463.30 151.869   1
  -7  -4   8 1462.10 106.228  -2
   4   4   8 1462.10 106.228   1
   4   4   9 1295.54 107.127   1
   0   5  11 2986.50 249.129  -2
  -4  -5  11 2986.50 249.129   1
  -4   5  10 1431.05 127.367   1
  -4   5   9 2294.97 148.501   1
   1  -5   8 3613.25 235.635  -2
  -4   5   8 3613.25 235.635   1
   4  -5  -7 20961.7 383.914   1
  -4  -5   6 7902.34 276.785   1
  -2  -5  -6 8285.67 232.682  -2
   4   5  -6 8285.67 232.682   1
  -4   5   5 299.574 63.3586   1
  -2  -5  -5 11900.2 144.251  -2
   4   5  -5 11900.2 144.251   1
  -4  -5   4 520.547 37.4295   1
  -3  -5  -3 60282.7 357.502  -2
   4   5  -3 60282.7 357.502   1
   4   5  -2 19.2875 10.9263   1
  -4   5   1 96528.8 336.999   1
   4  -5   0 162.843 10.2214  -2
  -4   5   0 162.843 10.2214   1
  -4  -5  -1 447.030 51.1842   1
   4   5   2 2424.03 90.8389   1
  -5   5   3 23747.8 187.305  -2
   4  -5   3 23747.8 187.305   1
   4  -5   4 7118.73 117.864   1
  -6   5   5 14008.8 200.520  -2
   4  -5   5 14008.8 200.520   1
   4  -5   6 1034.52 87.6432   1
  -6   5   6 4165.37 228.781  -2
   4  -5   6 4165.37 228.781   1
   4   5   7 9843.77 252.485   1
  -7  -5   8 6272.78 278.230  -2
   4   5   8 6272.78 278.230   1
   4  -5   9 87.7851 41.2101   1
  -4   6  10 2438.87 154.900   1
  -4   6   9 24405.5 456.291   1
   1  -6   8 1250.65 141.586  -2
  -4   6   8 1250.65 141.586   1
  -4  -6   7 8586.32 245.613   1
  -2   6  -6 10155.8 249.909  -2
   4  -6  -6 10155.8 249.909   1
  -2   6  -5 15215.4 201.309  -2
   4  -6  -5 15215.4 201.309   1
   4   6  -4 1150.93 59.8800   1
  -3  -6  -3 34670.0 286.656  -2
   4   6  -3 34670.0 286.656   1
   4   6  -2 17984.0 173.111   1
   4   6  -1 4466.58 79.6370   1
   4   6   0 373.458 12.6210  -2
  -4  -6   0 373.458 12.6210   1
   4   6   1 11900.1 236.885   1
  -4   6  -2 315.208 35.6907   1
   5   6  -3 7504.67 124.795  -2
  -4  -6  -3 7504.67 124.795   1
   4   6   4 12821.1 172.262   1
  -6   6   5 40226.1 330.362  -2
   4  -6   5 40226.1 330.362   1
   4   6   6 1273.11 144.519   1
  -6  -6   6 2011.61 117.263  -2
   4   6   6 2011.61 117.263   1
   4   6   7 7179.74 187.021   1
  -7  -6   8 1724.09 159.965  -2
   4   6   8 1724.09 159.965   1
   4  -6   9 1672.50 173.399   1
  -4   7  10 16.1675 75.6028   1
  -4  -7   9 93.5848 44.1005   1
   1   7   8 8872.26 347.731  -2
  -4  -7   8 8872.26 347.731   1
  -4  -7   7 1155.01 93.7840   1
  -4   7   6 7530.39 210.579   1
  -2  -7  -5 15429.2 277.043  -2
   4   7  -5 15429.2 277.043   1
   4   7  -4 3356.44 113.488   1
  -3  -7  -3 27461.1 268.006  -2
   4   7  -3 27461.1 268.006   1
   4   7  -2 3070.61 57.8896   1
  -4  -7   1 21316.4 163.226   1
   4   7   0 28674.9 290.044  -2
  -4  -7   0 28674.9 290.044   1
  -4  -7  -1 16163.7 276.362   1
  -4   7  -2 7432.66 129.690   1
   5  -7  -3 17573.0 326.749  -2
  -4   7  -3 17573.0 326.749   1
   4   7   4 22.9688 41.3558   1
  -6  -7   5 4351.12 252.078  -2
   4   7   5 4351.12 252.078   1
   4   7   6 8511.40 355.086   1
  -6   7   6 11516.9 270.669  -2
   4  -7   6 11516.9 270.669   1
   4   7   7 57.7035 29.1266   1
  -7  -7   8 3276.33 304.491  -2
   4   7   8 3276.33 304.491   1
   1  -8   8 2488.99 271.787  -2
  -4   8   8 2488.99 271.787   1
  -4   8   7 12836.7 394.496   1
  -4   8   6 90.4884 49.1497   1
   2   8   5 18937.2 333.281  -2
  -4  -8   5 18937.2 333.281   1
  -4  -8   4 5587.48 330.224   1
  -3  -8  -3 3785.26 162.975  -2
   4   8  -3 3785.26 162.975   1
   4   8  -2 2511.84 62.5217   1
  -4   8   1 2514.90 57.5816   1
  -4  -8   0 1417.95 36.3931  -2
   4   8   0 1417.95 36.3931   1
   4  -8   1 659.757 39.3271   1
   4   8   2 2993.79 184.985   1
  -5  -8   3 28860.9 668.460  -2
   4   8   3 28860.9 668.460   1
   4   8   4 2514.10 185.783   1
  -6  -8   5 15083.2 466.567  -2
   4   8   5 15083.2 466.567   1
  -6  -8   6 1268.70 148.847  -2
   4   8   6 1268.70 148.847   1
  -4  -9   6 263.792 107.181   1
   2   9   5 27197.3 712.868  -2
  -4  -9   5 27197.3 712.868   1
  -4  -9   4 1069.92 156.253   1
   3   9   3 14768.5 594.540  -2
  -4  -9   3 14768.5 594.540   1
   4   9  -2 128.393 37.8224   1
   4   9  -1 414.758 74.6332   1
  -4  -9   0 1015.02 39.0751  -2
   4   9   0 1015.02 39.0751   1
   4   9   1 47504.0 769.116   1
   4   9   2-22.2402 33.2968   1
  -5  -9   3 19047.5 559.512  -2
   4   9   3 19047.5 559.512   1
   4   9   4 1300.27 140.940   1
  -6  -9   5 1440.77 164.774  -2
   4   9   5 1440.77 164.774   1
   3  10   3 239.667 108.901  -2
  -4 -10   3 239.667 108.901   1
  -4 -10   2 19067.7 645.752   1
  -4 -10   1 432.457 114.469   1
  -4 -10   0 804.650 35.1993  -2
   4  10   0 804.650 35.1993   1
   4  10   1 348.546 80.4130   1
   4  10   2 102.218 56.9952   1
  -5 -10   3 9404.52 421.068  -2
   4  10   3 9404.52 421.068   1
   4  10   4 7674.46 331.430   1
  -5   0  10 6186.36 375.663   1
  -2   0  -8 3439.14 349.349  -2
   5   0  -8 3439.14 349.349   1
  -3   0  -6 92397.5 1141.40  -2
   5   0  -6 92397.5 1141.40   1
   5   0  -4 36668.6 430.084   1
   5   0  -2 1296.19 155.485   1
  -5   0   0 185263. 228.897  -2
   5   0   0 185263. 228.897   1
  -5   0  -2 7565.94 194.828   1
   5   0   4 7459.94 143.375   1
   5   0   6 61.6162 33.3868   1
  -8   0   8 34245.4 644.088  -2
   5   0   8 34245.4 644.088   1
   1   1  11 2409.38 341.391  -2
  -5  -1  11 2409.38 341.391   1
  -5  -1  10 2385.80 236.213   1
   5  -1  -9 4685.68 306.050   1
  -2   1  -8 16036.7 726.808  -2
   5  -1  -8 16036.7 726.808   1
   5  -1  -7 2640.07 216.223   1
  -5  -1   6 6549.00 254.802   1
  -3   1  -6 6963.59 322.792  -2
   5  -1  -6 6963.59 322.792   1
  -5   1   5 6253.42 247.416   1
  -3   1  -5 19268.1 247.919  -2
   5  -1  -5 19268.1 247.919   1
   5  -1  -4 27008.5 294.724   1
  -4   1  -3 36360.0 368.859  -2
   5  -1  -3 36360.0 368.859   1
   5  -1  -2 1355.90 102.387   1
   5  -1  -1 1607.53 104.420   1
   5  -1   0 32127.7 86.4713  -2
  -5   1   0 32127.7 86.4713   1
   5  -1   1 3226.88 92.2778   1
   5  -1   2 70799.0 506.206   1
  -6   1   3 18012.9 160.881  -2
   5  -1   3 18012.9 160.881   1
   5  -1   4 4521.90 96.4366   1
  -5   1  -5 4524.44 264.374   1
  -7   1   5 11612.5 174.302  -2
   5  -1   5 11612.5 174.302   1
   5   1   6 16900.8 216.726   1
  -5  -1  -7 1467.17 75.1292   1
  -8  -1   8 6132.94 231.202  -2
   5   1   8 6132.94 231.202   1
   5  -1   9 881.957 88.7372   1
   1  -2  11 3519.87 281.049  -2
  -5   2  11 3519.87 281.049   1
  -5  -2  10 1766.20 147.241   1
   5   2  -9 13334.8 357.911   1
  -2   2  -8 27434.0 669.063  -2
   5  -2  -8 27434.0 669.063   1
   5   2  -7 11089.1 296.884   1
  -5  -2   6 16711.5 381.847   1
  -3  -2  -6 28188.9 453.999  -2
   5   2  -6 28188.9 453.999   1
  -3  -2  -5 7299.25 124.504  -2
   5   2  -5 7299.25 124.504   1
   5  -2  -4 24427.6 306.677   1
   4   2   3 27079.2 390.677  -2
  -5  -2   3 27079.2 390.677   1
  -5  -2   2 37617.3 306.958   1
   5   2  -1 52986.6 451.232   1
   5  -2   0 321.266 11.5241  -2
  -5   2   0 321.266 11.5241   1
  -5  -2  -1 5192.91 112.802   1
  -5   2  -2 3942.23 104.167   1
  -6   2   3 6242.82 77.6861  -2
   5  -2   3 6242.82 77.6861   1
   5  -2   4 2462.71 75.7730   1
  -7   2   5 29963.3 257.103  -2
   5  -2   5 29963.3 257.103   1
   5  -2   6 9690.98 184.698   1
   5  -2   7 4779.03 134.488   1
  -8   2   8 6476.40 211.885  -2
   5  -2   8 6476.40 211.885   1
   5  -2   9 1761.01 177.265   1
   1  -3  11 1311.72 176.894  -2
  -5   3  11 1311.72 176.894   1
  -5   3  10 19963.5 458.750   1
   5   3  -9 5738.05 238.382   1
  -2  -3  -8 2805.56 229.468  -2
   5   3  -8 2805.56 229.468   1
   5   3  -7 8074.59 186.478   1
  -5  -3   6 2304.24 151.451   1
  -3  -3  -6 22465.3 406.371  -2
   5   3  -6 22465.3 406.371   1
  -3  -3  -5 20408.7 207.167  -2
   5   3  -5 20408.7 207.167   1
  -5  -3   4 13616.5 199.482   1
   4  -3   3 30190.5 285.212  -2
  -5   3   3 30190.5 285.212   1
   5   3  -2 42375.5 316.038   1
   5   3  -1 2510.36 82.9079   1
   5   3   0 42795.7 84.9392  -2
  -5  -3   0 42795.7 84.9392   1
  -5   3  -1 305.400 31.0765   1
  -5  -3  -2 46.7754 19.9332   1
  -6   3   3 6002.10 196.630  -2
   5  -3   3 6002.10 196.630   1
   5   3   4 62293.0 382.285   1
  -7   3   5 7172.43 158.003  -2
   5  -3   5 7172.43 158.003   1
   5  -3   6 1318.65 73.4251   1
   5  -3   7 5030.63 143.900   1
  -8   3   8 8698.78 250.551  -2
   5  -3   8 8698.78 250.551   1
  -5   4  10 250.260 60.1014   1
  -5  -4   9 1214.39 114.597   1
  -2  -4  -8 34286.3 732.497  -2
   5   4  -8 34286.3 732.497   1
   5   4  -7 9448.56 168.118   1
  -5   4   6 74.5912 37.2062   1
  -3  -4  -6 11846.2 224.938  -2
   5   4  -6 11846.2 224.938   1
  -5   4   5 2145.47 156.850   1
  -3  -4  -5 3828.75 130.552  -2
   5   4  -5 3828.75 130.552   1
   5  -4  -4 16474.6 220.453   1
  -4  -4  -3 6199.87 119.801  -2
   5   4  -3 6199.87 119.801   1
   5   4  -2 41293.8 263.352   1
  -5   4   1 1825.21 40.4711   1
   5  -4   0 13039.7 77.3141  -2
  -5   4   0 13039.7 77.3141   1
  -5  -4  -1 24066.4 262.525   1
  -5   4  -2 3962.43 100.979   1
  -6   4   3 30224.2 385.974  -2
   5  -4   3 30224.2 385.974   1
   5  -4   4 213.222 19.4997   1
  -7   4   5 6659.26 178.568  -2
   5  -4   5 6659.26 178.568   1
   5   4   6 23914.8 405.869   1
  -7   4   6 22301.5 602.523  -2
   5  -4   6 22301.5 602.523   1
   5  -4   7 9464.19 193.696   1
  -8  -4   8 76.6880 24.8490  -2
   5   4   8 76.6880 24.8490   1
  -5   5  10 2461.29 164.299   1
  -5   5   9 72.8629 42.2212   1
  -2  -5  -8 431.197 94.5556  -2
   5   5  -8 431.197 94.5556   1
   5   5  -7 8725.55 267.810   1
  -5   5   6 10.2440 32.3037   1
  -3  -5  -6 453.794 57.8047  -2
   5   5  -6 453.794 57.8047   1
  -5   5   5 47987.3 747.693   1
  -3  -5  -5 64935.9 486.859  -2
   5   5  -5 64935.9 486.859   1
   5  -5  -4 456.608 39.0101   1
  -4  -5  -3 12261.2 215.813  -2
   5   5  -3 12261.2 215.813   1
   5   5  -2 5713.22 88.4980   1
   5   5  -1 21650.2 184.357   1
   5  -5   0 12004.4 102.578  -2
  -5   5   0 12004.4 102.578   1
  -5  -5  -1 14094.5 198.734   1
  -5  -5  -2 3031.22 96.7584   1
  -6   5   3 28304.3 365.861  -2
   5  -5   3 28304.3 365.861   1
   5  -5   4 4528.32 174.211   1
  -7  -5   5 10041.5 192.854  -2
   5   5   5 10041.5 192.854   1
   5   5   6 2011.38 129.604   1
  -7   5   6 3366.51 220.050  -2
   5  -5   6 3366.51 220.050   1
   5   5   7 4133.11 184.255   1
  -8  -5   8 2023.44 185.061  -2
   5   5   8 2023.44 185.061   1
  -5   6  10 1128.48 114.670   1
  -5  -6   9 967.828 100.615   1
   2   6   8 513.250 109.108  -2
  -5  -6   8 513.250 109.108   1
   5   6  -7 12795.8 313.019   1
  -3  -6  -6 7035.02 224.502  -2
   5   6  -6 7035.02 224.502   1
  -3   6  -5 3662.14 116.820  -2
   5  -6  -5 3662.14 116.820   1
   5   6  -4 1154.70 68.3953   1
  -4  -6  -3 13381.4 197.229  -2
   5   6  -3 13381.4 197.229   1
   5  -6  -2 536.637 31.6799   1
   5  -6  -1 332.653 28.6765   1
   5   6   0 21964.5 79.5691  -2
  -5  -6   0 21964.5 79.5691   1
  -5  -6  -1 55375.3 386.023   1
  -5  -6  -2 2813.26 91.8584   1
  -6  -6   3 31291.9 684.358  -2
   5   6   3 31291.9 684.358   1
   5   6   4 1170.14 133.000   1
  -7  -6   5 10448.3 389.723  -2
   5   6   5 10448.3 389.723   1
   5   6   6 1083.69 137.607   1
  -7   6   6 942.371 105.681  -2
   5  -6   6 942.371 105.681   1
   5   6   7 11284.3 303.275   1
  -8   6   8 4194.49 246.948  -2
   5  -6   8 4194.49 246.948   1
  -5   7  10 2258.28 211.354   1
  -5  -7   9 3777.94 191.532   1
   2  -7   8 3599.16 239.985  -2
  -5   7   8 3599.16 239.985   1
  -5  -7   7 8664.24 258.972   1
  -3  -7  -6 5081.87 195.250  -2
   5   7  -6 5081.87 195.250   1
  -3   7  -5 20891.0 348.810  -2
   5  -7  -5 20891.0 348.810   1
   5   7  -4 13754.3 278.480   1
  -4  -7  -3 19281.6 233.871  -2
   5   7  -3 19281.6 233.871   1
   5   7  -2 6957.54 103.138   1
  -5  -7   1 6055.72 96.9751   1
   5  -7   0 81.0249 10.5222  -2
  -5   7   0 81.0249 10.5222   1
  -5   7  -1 2522.24 96.9028   1
   5   7   2 12735.0 211.781   1
  -6  -7   3 1369.28 156.612  -2
   5   7   3 1369.28 156.612   1
   5   7   4 6664.79 299.490   1
  -7  -7   5 3942.57 251.177  -2
   5   7   5 3942.57 251.177   1
  -7  -7   6 4027.57 252.899  -2
   5   7   6 4027.57 252.899   1
   5   7   7 3454.17 267.008   1
   2  -8   8 2202.69 259.146  -2
  -5   8   8 2202.69 259.146   1
  -5   8   7 355.388 82.0414   1
  -5   8   6 1012.03 129.346   1
  -3  -8  -5 2298.94 138.679  -2
   5   8  -5 2298.94 138.679   1
   5   8  -4 590.767 69.5479   1
  -4  -8  -3 13621.8 403.849  -2
   5   8  -3 13621.8 403.849   1
   5   8  -2 2178.87 114.746   1
   5   8  -1 29837.7 393.607   1
   5  -8   0 3858.36 47.6739  -2
  -5   8   0 3858.36 47.6739   1
   5   8   1 1058.79 86.5552   1
   5   8   2 324.084 80.8872   1
  -6  -8   3 18310.2 597.256  -2
   5   8   3 18310.2 597.256   1
   5   8   4 1203.59 137.419   1
  -7  -8   5 16925.1 526.464  -2
   5   8   5 16925.1 526.464   1
   3   9   5 9815.97 433.035  -2
  -5  -9   5 9815.97 433.035   1
  -5  -9   4 900.325 140.432   1
   4   9   3 40671.8 967.774  -2
  -5  -9   3 40671.8 967.774   1
   5   9  -2 20.5218 34.0945   1
   5   9  -1 1884.46 169.212   1
  -5  -9   0 2243.89 271.611  -2
   5   9   0 2243.89 271.611   1
   5   9   1 830.188 132.335   1
   5   9   2 2154.96 189.635   1
  -6  -9   3 6451.21 375.693  -2
   5   9   3 6451.21 375.693   1
   5   9   4 84.1495 52.3444   1
   5  10   1 3154.96 250.100   1
   5  10   2 1035.89 141.291   1
  -6 -10   3 6589.43 402.048  -2
   5  10   3 6589.43 402.048   1
  -2   0 -10 29364.4 806.755  -2
   6   0 -10 29364.4 806.755   1
  -3   0  -8 33387.0 1090.04  -2
   6   0  -8 33387.0 1090.04   1
  -4   0  -6 3969.86 273.042  -2
   6   0  -6 3969.86 273.042   1
   6   0  -4 74407.4 1145.80   1
   6   0  -2 2189.16 118.762   1
  -6   0   0 36915.5 101.010  -2
   6   0   0 36915.5 101.010   1
   6   0   2 1670.04 187.932   1
   6   0   4 57441.8 419.218   1
   6   0   6 14284.9 337.862   1
  -9   0   8 8309.17 525.687  -2
   6   0   8 8309.17 525.687   1
   6  -1 -10 1960.63 230.181   1
   6  -1  -9 3251.02 287.225   1
  -3   1  -8 16851.4 785.802  -2
   6  -1  -8 16851.4 785.802   1
   6  -1  -7 15876.6 552.008   1
  -4   1  -6 24770.9 665.322  -2
   6  -1  -6 24770.9 665.322   1
  -4   1  -5 2734.23 232.400  -2
   6  -1  -5 2734.23 232.400   1
   6  -1  -4 13097.9 480.013   1
   5   1   3 10337.3 326.171  -2
  -6  -1   3 10337.3 326.171   1
   6  -1  -2 89506.0 856.355   1
   6  -1  -1 15168.7 146.910   1
  -6  -1   0 7328.25 37.7058  -2
   6   1   0 7328.25 37.7058   1
   6  -1   1 6686.51 250.431   1
   6   1   2 15898.0 385.018   1
  -7  -1   3 9393.60 320.475  -2
   6   1   3 9393.60 320.475   1
   6  -1   4 9801.49 126.922   1
  -8   1   5 6538.07 195.986  -2
   6  -1   5 6538.07 195.986   1
   6  -1   6 4211.25 156.125   1
   6  -1   7 7459.62 206.663   1
  -9   1   8 3105.35 227.400  -2
   6  -1   8 3105.35 227.400   1
   6  -2 -10 6463.72 398.524   1
  -2  -2 -10 8548.48 467.016  -2
   6   2 -10 8548.48 467.016   1
   6   2  -9 1236.76 129.729   1
  -3  -2  -8 11978.2 466.902  -2
   6   2  -8 11978.2 466.902   1
   6   2  -7 1096.02 110.479   1
  -4  -2  -6 19931.1 414.992  -2
   6   2  -6 19931.1 414.992   1
  -4  -2  -5 39728.3 590.581  -2
   6   2  -5 39728.3 590.581   1
   6   2  -4 1421.54 90.4252   1
   5   2   3 5876.67 206.987  -2
  -6  -2   3 5876.67 206.987   1
   6  -2  -2 1255.71 65.6457   1
  -6   2   1 5089.21 71.0063   1
   6  -2   0 2056.40 56.7304  -2
  -6   2   0 2056.40 56.7304   1
   6  -2   1 36880.4 491.547   1
   6  -2   2 19992.2 423.463   1
  -7   2   3 30005.3 540.086  -2
   6  -2   3 30005.3 540.086   1
   6   2   4 8384.77 151.791   1
  -8  -2   5 4550.48 145.086  -2
   6   2   5 4550.48 145.086   1
   6   2   6 11673.1 257.414   1
  -8  -2   6 17273.0 497.435  -2
   6   2   6 17273.0 497.435   1
   6   2   7 973.322 76.0280   1
  -9   2   8 10249.0 613.535  -2
   6  -2   8 10249.0 613.535   1
   6  -2   9 5561.04 347.073   1
   6   3 -10 692.043 111.215   1
   6   3  -9 822.290 116.596   1
  -3  -3  -8 5953.70 336.283  -2
   6   3  -8 5953.70 336.283   1
   6   3  -7 10162.9 310.224   1
  -4  -3  -6 18473.2 396.351  -2
   6   3  -6 18473.2 396.351   1
  -4   3  -5 3412.77 184.371  -2
   6  -3  -5 3412.77 184.371   1
   6   3  -4 29466.6 386.374   1
  -5  -3  -3 2501.94 117.683  -2
   6   3  -3 2501.94 117.683   1
   6   3  -2 417.825 37.7083   1
  -6   3   1 6233.69 122.296   1
  -6  -3   0 131429. 214.795  -2
   6   3   0 131429. 214.795   1
   6  -3   1 10585.1 227.428   1
   6  -3   2 1915.99 189.005   1
  -7   3   3 13672.9 540.963  -2
   6  -3   3 13672.9 540.963   1
   6   3   4 455.229 68.1025   1
  -8  -3   5 4094.96 138.113  -2
   6   3   5 4094.96 138.113   1
   6   3   6 6392.53 189.333   1
  -8   3   6 9636.20 439.575  -2
   6  -3   6 9636.20 439.575   1
   6  -3   7 5260.22 156.591   1
  -9   3   8 4533.52 425.019  -2
   6  -3   8 4533.52 425.019   1
  -6   4  10 56.1830 68.0786   1
   6   4  -9 397.651 84.1792   1
  -3  -4  -8 6757.66 356.363  -2
   6   4  -8 6757.66 356.363   1
   6   4  -7 2883.03 167.252   1
  -4  -4  -6 30352.7 501.265  -2
   6   4  -6 30352.7 501.265   1
  -4  -4  -5 11716.3 308.518  -2
   6   4  -5 11716.3 308.518   1
   6   4  -4 7224.97 184.958   1
  -5  -4  -3 33461.7 396.140  -2
   6   4  -3 33461.7 396.140   1
   6   4  -2 3566.31 102.809   1
   6   4  -1 14161.6 175.716   1
  -6  -4   0 2364.58 39.9771  -2
   6   4   0 2364.58 39.9771   1
   6   4   1 2703.85 228.161   1
   6  -4   2 30455.8 503.550   1
  -7   4   3 12496.5 352.737  -2
   6  -4   3 12496.5 352.737   1
   6  -4   4 76.5504 57.2120   1
  -8   4   5 8603.55 402.735  -2
   6  -4   5 8603.55 402.735   1
   6   4   6 4298.81 196.381   1
  -8   4   6 17819.4 381.119  -2
   6  -4   6 17819.4 381.119   1
   6  -4   7 675.135 60.0927   1
  -6  -5  10-173.583 71.7898   1
   6   5  -9 24316.1 496.114   1
  -3  -5  -8 2012.40 214.602  -2
   6   5  -8 2012.40 214.602   1
   6   5  -7 50.5798 39.4796   1
  -4  -5  -6 5568.25 223.945  -2
   6   5  -6 5568.25 223.945   1
  -4  -5  -5 14804.0 257.664  -2
   6   5  -5 14804.0 257.664   1
   6   5  -4 3757.12 130.888   1
  -5  -5  -3 26222.1 353.898  -2
   6   5  -3 26222.1 353.898   1
   6   5  -2 3385.61 74.6725   1
   6   5  -1 25321.9 232.150   1
  -6  -5   0 7784.22 96.6316  -2
   6   5   0 7784.22 96.6316   1
   6   5   1 327.092 95.7679   1
   6   5   2 4913.57 281.589   1
  -7   5   3 3650.46 202.826  -2
   6  -5   3 3650.46 202.826   1
   6  -5   4 16.0288 34.4833   1
  -8   5   5 29808.1 479.807  -2
   6  -5   5 29808.1 479.807   1
  -8  -5   6 638.974 116.457  -2
   6   5   6 638.974 116.457   1
   6   5   7-24.1571 55.3241   1
  -6   6  10 2652.09 178.578   1
  -6   6   9 197.609 68.9104   1
  -3  -6  -8 3610.27 268.920  -2
   6   6  -8 3610.27 268.920   1
   6   6  -7 6392.80 240.974   1
  -4  -6  -6 1067.83 111.801  -2
   6   6  -6 1067.83 111.801   1
  -4  -6  -5 22294.4 404.452  -2
   6   6  -5 22294.4 404.452   1
   6  -6  -4 7479.47 159.470   1
  -5  -6  -3 46424.0 344.078  -2
   6   6  -3 46424.0 344.078   1
   6   6  -2 1680.84 61.7406   1
   6   6  -1 17281.8 254.694   1
  -6  -6   0 3267.70 52.5847  -2
   6   6   0 3267.70 52.5847   1
   6   6   1 465.921 114.337   1
   6   6   2 3589.33 248.931   1
  -7  -6   3 24198.2 716.988  -2
   6   6   3 24198.2 716.988   1
   6   6   4 7674.34 345.441   1
  -8  -6   5 7121.27 344.241  -2
   6   6   5 7121.27 344.241   1
  -6   7   9 6509.54 363.265   1
   3  -7   8 7017.49 481.644  -2
  -6   7   8 7017.49 481.644   1
   6   7  -7 10076.3 296.537   1
  -4  -7  -6 6721.62 239.152  -2
   6   7  -6 6721.62 239.152   1
  -4  -7  -5 4345.66 189.875  -2
   6   7  -5 4345.66 189.875   1
   6   7  -4 31.5449 28.0480   1
  -5  -7  -3 1861.10 100.346  -2
   6   7  -3 1861.10 100.346   1
   6   7  -2 10661.0 196.443   1
  -6   7   1 325.007 40.3499   1
  -6  -7   0 10272.9 94.9350  -2
   6   7   0 10272.9 94.9350   1
   6   7   1 3464.68 266.902   1
   6   7   2 508.488 107.607   1
  -7  -7   3 8224.46 437.392  -2
   6   7   3 8224.46 437.392   1
   6   7   4 5775.37 310.057   1
  -6   8   7 283.943 80.0769   1
  -4  -8  -6 1729.16 190.075  -2
   6   8  -6 1729.16 190.075   1
  -4  -8  -5 22980.8 545.349  -2
   6   8  -5 22980.8 545.349   1
   6   8  -4 1843.14 161.031   1
  -5  -8  -3 8173.23 229.027  -2
   6   8  -3 8173.23 229.027   1
   6   8  -2 527.305 57.7261   1
   6   8  -1 10765.7 230.037   1
  -6  -8   0 1390.95 53.6342  -2
   6   8   0 1390.95 53.6342   1
   6   8   1 15664.5 351.468   1
   6   8   2 5047.70 305.696   1
  -7  -8   3 9930.70 490.072  -2
   6   8   3 9930.70 490.072   1
   6   8   4 419.535 100.452   1
   6   9  -2 1362.56 113.076   1
   6   9  -1 7622.33 257.130   1
  -6  -9   0 293.850 115.458  -2
   6   9   0 293.850 115.458   1
   6   9   1 8111.51 404.813   1
   6   9   2 929.715 149.015   1
  -7  -9   3 10053.0 499.835  -2
   6   9   3 10053.0 499.835   1
   6  10   2 1263.33 177.631   1
  -3   0 -10 1249.65 206.899  -2
   7   0 -10 1249.65 206.899   1
  -4   0  -8 22872.6 981.916  -2
   7   0  -8 22872.6 981.916   1
  -5   0  -6 273.591 109.352  -2
   7   0  -6 273.591 109.352   1
   7   0  -4 30461.6 833.856   1
   7   0  -2 2525.34 184.248   1
  -7   0   0 120213. 491.124  -2
   7   0   0 120213. 491.124   1
   7   0   2 21036.9 639.199   1
   7   0   4 207.227 97.0941   1
   7   0   6 27052.6 532.579   1
   7  -1 -10 911.655 194.151   1
   7  -1  -9-140.286 61.7672   1
  -4   1  -8 8263.53 608.146  -2
   7  -1  -8 8263.53 608.146   1
   7  -1  -7 2574.03 255.679   1
  -5   1  -6 61689.5 1138.61  -2
   7  -1  -6 61689.5 1138.61   1
  -5   1  -5 14699.0 580.190  -2
   7  -1  -5 14699.0 580.190   1
   7  -1  -4 3508.53 291.376   1
  -6   1  -3 6739.34 487.069  -2
   7  -1  -3 6739.34 487.069   1
   7  -1  -2 6780.20 424.740   1
   7  -1  -1 5233.82 119.268   1
  -7   1   0 31683.5 180.452  -2
   7  -1   0 31683.5 180.452   1
   7  -1   1 7556.52 267.977   1
   7  -1   2 6574.73 261.706   1
  -8   1   3 16404.9 444.673  -2
   7  -1   3 16404.9 444.673   1
   7  -1   4 138.644 62.4341   1
  -9   1   5 3890.50 225.183  -2
   7  -1   5 3890.50 225.183   1
   7   1   6 2858.61 182.086   1
  -9   1   6 4399.59 318.668  -2
   7  -1   6 4399.59 318.668   1
   7  -1   7 958.571 111.802   1
  -3  -2 -10 6424.01 298.366  -2
   7   2 -10 6424.01 298.366   1
   7  -2  -9 15389.1 623.789   1
  -4  -2  -9 20172.2 707.786  -2
   7   2  -9 20172.2 707.786   1
  -4  -2  -8 2550.03 257.855  -2
   7   2  -8 2550.03 257.855   1
   7  -2  -7 701.974 109.903   1
  -5   2  -6 4512.59 231.646  -2
   7  -2  -6 4512.59 231.646   1
  -5  -2  -5 16081.2 417.670  -2
   7   2  -5 16081.2 417.670   1
   7   2  -4 375.456 74.6404   1
  -6  -2  -3 34243.1 732.706  -2
   7   2  -3 34243.1 732.706   1
   7   2  -2 16211.6 257.339   1
   7   2  -1 11670.5 246.919   1
  -7   2   0 12002.2 87.6200  -2
   7  -2   0 12002.2 87.6200   1
   7  -2   1 2432.97 228.804   1
   7  -2   2 14662.5 381.190   1
  -8   2   3 5711.96 273.968  -2
   7  -2   3 5711.96 273.968   1
   7  -2   4 13658.1 373.099   1
  -9   2   5 17557.3 430.574  -2
   7  -2   5 17557.3 430.574   1
   7   2   6 1637.53 187.320   1
  -9   2   6 5763.45 208.843  -2
   7  -2   6 5763.45 208.843   1
   7  -2   7 86.2614 77.5743   1
   7  -3  -9 1716.72 169.765   1
  -4  -3  -8 29518.1 774.320  -2
   7   3  -8 29518.1 774.320   1
   7   3  -7 115.246 66.4873   1
  -5  -3  -6 809.734 109.544  -2
   7   3  -6 809.734 109.544   1
  -5   3  -5 5283.18 248.305  -2
   7  -3  -5 5283.18 248.305   1
   7   3  -4 53050.8 745.108   1
  -6  -3  -3 8840.19 308.947  -2
   7   3  -3 8840.19 308.947   1
   7   3  -2 3667.58 127.053   1
   7   3  -1 8357.69 221.421   1
  -7  -3   0 4000.84 54.0266  -2
   7   3   0 4000.84 54.0266   1
   7  -3   1 264.013 66.1954   1
   7  -3   2 11840.5 483.014   1
  -8   3   3 12244.2 534.024  -2
   7  -3   3 12244.2 534.024   1
   7  -3   4 8231.59 287.978   1
  -9   3   5 8450.87 299.369  -2
   7  -3   5 8450.87 299.369   1
   7   3   6 7247.06 378.492   1
  -9   3   6 11770.6 475.795  -2
   7  -3   6 11770.6 475.795   1
   7  -3   7 137.316 83.0114   1
   7  -4  -9 99.9411 59.2267   1
  -4  -4  -8 2040.49 223.143  -2
   7   4  -8 2040.49 223.143   1
   7   4  -7 17528.4 441.722   1
  -5  -4  -6 13137.0 375.881  -2
   7   4  -6 13137.0 375.881   1
  -5  -4  -5 10236.3 332.360  -2
   7   4  -5 10236.3 332.360   1
   7   4  -4 1237.96 123.316   1
  -6  -4  -3 6472.64 200.008  -2
   7   4  -3 6472.64 200.008   1
   7   4  -2 23227.2 152.766   1
   7   4  -1 8781.29 191.194   1
  -7  -4   0 62.7660 19.7120  -2
   7   4   0 62.7660 19.7120   1
   7   4   1-18.8341 56.4488   1
   7  -4   2 3098.09 189.227   1
  -8   4   3 1389.94 145.594  -2
   7  -4   3 1389.94 145.594   1
   7  -4   4 18869.6 593.801   1
  -9   4   5 2373.02 226.844  -2
   7  -4   5 2373.02 226.844   1
  -9   4   6 1570.60 179.533  -2
   7  -4   6 1570.60 179.533   1
   7   5  -9 3742.78 225.413   1
  -4  -5  -8 3932.89 303.933  -2
   7   5  -8 3932.89 303.933   1
   7   5  -7 9450.42 321.953   1
  -5  -5  -6 2036.20 163.351  -2
   7   5  -6 2036.20 163.351   1
  -5  -5  -5 16900.9 409.137  -2
   7   5  -5 16900.9 409.137   1
   7   5  -4 5664.77 244.021   1
  -6  -5  -3 1356.25 63.8913  -2
   7   5  -3 1356.25 63.8913   1
   7   5  -2 3290.67 122.354   1
   7   5  -1 1798.93 94.2747   1
   7   5   0-0.04470 54.2041  -2
  -7  -5   0-0.04470 54.2041   1
   7   5   1 36770.2 855.841   1
   7   5   2 180.868 111.752   1
  -8   5   3 22421.5 524.830  -2
   7  -5   3 22421.5 524.830   1
   7  -5   4 683.864 95.5017   1
  -9  -5   5 6004.23 356.501  -2
   7   5   5 6004.23 356.501   1
   7  -6  -9 419.651 125.546   1
  -4  -6  -8 2118.26 220.558  -2
   7   6  -8 2118.26 220.558   1
   7   6  -7 15219.1 393.128   1
  -5  -6  -6 237.378 90.7202  -2
   7   6  -6 237.378 90.7202   1
  -5  -6  -5 18505.8 420.523  -2
   7   6  -5 18505.8 420.523   1
   7  -6  -4 2250.55 122.133   1
  -6  -6  -3 8597.74 228.635  -2
   7   6  -3 8597.74 228.635   1
   7   6  -2 2082.79 101.919   1
   7  -6  -1 20038.6 293.883   1
  -7   6   0 14955.9 117.788  -2
   7  -6   0 14955.9 117.788   1
   7   6   1 76.3564 63.2201   1
   7   6   2 1372.11 184.029   1
  -8  -6   3 4798.96 373.583  -2
   7   6   3 4798.96 373.583   1
   7   6   4 496.663 110.157   1
  -7   7   9 2049.61 222.615   1
  -4  -7  -8 1895.44 286.882  -2
   7   7  -8 1895.44 286.882   1
   7   7  -7 529.481 91.0521   1
  -5  -7  -6 6053.53 253.604  -2
   7   7  -6 6053.53 253.604   1
  -5  -7  -5 1575.06 104.737  -2
   7   7  -5 1575.06 104.737   1
   7   7  -4 4683.58 165.924   1
  -6  -7  -3 5678.09 182.606  -2
   7   7  -3 5678.09 182.606   1
   7   7  -2 117.463 41.1530   1
   7   7  -1 6187.92 169.357   1
  -7  -7   0 11676.4 150.220  -2
   7   7   0 11676.4 150.220   1
   7   7   1 9639.67 451.975   1
   7   7   2 9143.08 455.420   1
  -8  -7   3 14388.7 656.816  -2
   7   7   3 14388.7 656.816   1
  -5  -8  -6 1654.23 200.406  -2
   7   8  -6 1654.23 200.406   1
  -5  -8  -5 11219.5 425.091  -2
   7   8  -5 11219.5 425.091   1
   7   8  -4 412.150 67.4560   1
  -6  -8  -3 21156.7 377.868  -2
   7   8  -3 21156.7 377.868   1
   7   8  -2 3033.52 132.009   1
   7   8  -1 318.159 53.2350   1
  -7  -8   0 632.346 39.7025  -2
   7   8   0 632.346 39.7025   1
   7   8   1 1759.18 131.069   1
   7   8   2 42.2522 55.7586   1
   7   9  -1 7733.33 362.913   1
  -7  -9   0 722.214 45.7185  -2
   7   9   0 722.214 45.7185   1
   7   9   1 375.687 109.764   1
   7   9   2 169.287 89.4991   1
  -5   0  -8 27321.6 1184.88  -2
   8   0  -8 27321.6 1184.88   1
  -6   0  -6 8195.45 497.127  -2
   8   0  -6 8195.45 497.127   1
   8   0  -4 38166.6 1055.50   1
   8   0  -2 20179.3 718.798   1
  -8   0   0 75.3000 82.1379  -2
   8   0   0 75.3000 82.1379   1
   8   0   2 33811.8 847.326   1
   8   0   4 112.167 83.8132   1
 -10   0   6 12774.3 566.629  -2
   8   0   6 12774.3 566.629   1
   8  -1  -9 5109.68 392.206   1
   8  -1  -7 2892.08 295.905   1
  -6   1  -6 8539.98 501.919  -2
   8  -1  -6 8539.98 501.919   1
  -6   1  -5 5736.39 424.829  -2
   8  -1  -5 5736.39 424.829   1
   8  -1  -4 14323.9 659.772   1
  -7   1  -3 8560.92 640.965  -2
   8  -1  -3 8560.92 640.965   1
   8  -1  -2 6624.95 123.609   1
   8  -1  -1 9907.17 505.429   1
  -8   1   0 1419.40 65.1804  -2
   8  -1   0 1419.40 65.1804   1
   8  -1   1 626.214 91.2359   1
   8  -1   2 2989.08 180.944   1
  -9   1   3 3709.13 230.095  -2
   8  -1   3 3709.13 230.095   1
   8  -1   4 21389.7 494.109   1
 -10   1   5 5541.50 277.019  -2
   8  -1   5 5541.50 277.019   1
   8  -1   6 1609.07 213.917   1
   8   2  -9 130.121 89.9150   1
  -5  -2  -8 3394.90 322.294  -2
   8   2  -8 3394.90 322.294   1
   8  -2  -7 16206.8 475.563   1
  -6   2  -6 17295.6 487.447  -2
   8  -2  -6 17295.6 487.447   1
  -6   2  -5 6011.26 301.871  -2
   8  -2  -5 6011.26 301.871   1
   8   2  -4 6445.11 306.036   1
  -7  -2  -3 2026.29 241.741  -2
   8   2  -3 2026.29 241.741   1
   8   2  -2 11873.6 134.749   1
   8   2  -1 5727.20 176.353   1
  -8   2   0 34103.6 325.465  -2
   8  -2   0 34103.6 325.465   1
   8  -2   1 24172.4 732.119   1
   8  -2   2 1473.29 132.349   1
  -9   2   3 17361.2 472.722  -2
   8  -2   3 17361.2 472.722   1
   8   2   4 764.204 109.608   1
 -10   2   5 126.388 71.4662  -2
   8  -2   5 126.388 71.4662   1
   8  -2   6-40.4239 49.3880   1
   8  -3  -9 105.456 126.168   1
  -5  -3  -8 17975.6 669.487  -2
   8   3  -8 17975.6 669.487   1
   8   3  -7 1586.85 162.417   1
  -6  -3  -6 9086.80 362.234  -2
   8   3  -6 9086.80 362.234   1
  -6  -3  -5 7275.99 317.039  -2
   8   3  -5 7275.99 317.039   1
   8   3  -4 2512.03 194.223   1
  -7  -3  -3 4354.60 178.818  -2
   8   3  -3 4354.60 178.818   1
   8  -3  -2 10563.9 212.881   1
   8   3  -1 13089.8 229.489   1
  -8  -3   0 15711.3 200.549  -2
   8   3   0 15711.3 200.549   1
   8  -3   1 3837.26 212.292   1
   8  -3   2 13543.2 547.083   1
  -9   3   3 3473.15 301.843  -2
   8  -3   3 3473.15 301.843   1
   8  -3   4 135.609 56.0346   1
 -10   3   5 1323.51 186.197  -2
   8  -3   5 1323.51 186.197   1
 -10   3   6 24105.9 710.500  -2
   8  -3   6 24105.9 710.500   1
  -5  -4  -8 438.221 120.239  -2
   8   4  -8 438.221 120.239   1
   8   4  -7 1206.17 135.215   1
  -6  -4  -6 24519.9 550.108  -2
   8   4  -6 24519.9 550.108   1
  -6  -4  -5 7498.01 329.597  -2
   8   4  -5 7498.01 329.597   1
   8   4  -4 201.441 70.1486   1
  -7  -4  -3 813.498 83.1987  -2
   8   4  -3 813.498 83.1987   1
   8  -4  -2 1357.22 82.9960   1
   8   4  -1 2260.19 102.123   1
  -8  -4   0 51764.0 1357.41  -2
   8   4   0 51764.0 1357.41   1
   8   4   1-18.6229 64.4273   1
   8  -4   2 1026.27 123.508   1
  -9   4   3 8362.08 345.837  -2
   8  -4   3 8362.08 345.837   1
   8  -4   4 988.866 164.173   1
 -10   4   5 8230.24 426.276  -2
   8  -4   5 8230.24 426.276   1
  -5  -5  -8 4097.10 319.062  -2
   8   5  -8 4097.10 319.062   1
   8   5  -7 59.5291 59.6280   1
  -6  -5  -6 1291.40 144.814  -2
   8   5  -6 1291.40 144.814   1
  -6  -5  -5 16257.4 449.949  -2
   8   5  -5 16257.4 449.949   1
  -8  -5   4 39.2631 50.6146   1
  -7  -5  -3 38015.4 473.368  -2
   8   5  -3 38015.4 473.368   1
   8   5  -2 86.6025 36.4540   1
   8   5  -1 85.4027 38.4187   1
  -8  -5   0 653.168 163.574  -2
   8   5   0 653.168 163.574   1
   8   5   1 4189.74 299.597   1
   8   5   2 1961.89 224.708   1
  -9  -5   3 11456.9 590.845  -2
   8   5   3 11456.9 590.845   1
   8  -5   4 564.292 128.719   1
  -5  -6  -8 3224.98 279.252  -2
   8   6  -8 3224.98 279.252   1
   8   6  -7 134.948 60.2942   1
  -6  -6  -6 804.319 129.163  -2
   8   6  -6 804.319 129.163   1
  -6  -6  -5 16308.0 327.262  -2
   8   6  -5 16308.0 327.262   1
   8  -6  -4 4984.36 183.942   1
  -7  -6  -3 1409.99 110.088  -2
   8   6  -3 1409.99 110.088   1
   8   6  -2 1303.19 87.2438   1
   8   6  -1 4681.35 151.407   1
  -8  -6   0 1977.20 169.441  -2
   8   6   0 1977.20 169.441   1
   8   6   1 327.808 103.647   1
   8   6   2 4230.88 326.239   1
   8   7  -7 1978.67 218.262   1
  -6  -7  -6 2271.57 240.975  -2
   8   7  -6 2271.57 240.975   1
  -6  -7  -5 9041.58 323.623  -2
   8   7  -5 9041.58 323.623   1
   8  -7  -4 4306.41 172.205   1
  -7  -7  -3 12780.9 285.280  -2
   8   7  -3 12780.9 285.280   1
   8   7  -2 6763.32 185.716   1
   8   7  -1 7146.23 192.949   1
  -8  -7   0 1766.14 51.7049  -2
   8   7   0 1766.14 51.7049   1
   8   7   1 2820.00 149.334   1
   8   7   2 1192.28 178.934   1
  -7  -8  -3 889.421 162.486  -2
   8   8  -3 889.421 162.486   1
   8   8  -2 99.9693 46.9373   1
   8   8  -1 92.0828 45.5980   1
  -8  -8   0 6635.21 140.707  -2
   8   8   0 6635.21 140.707   1
   8   8   1 9338.51 444.453   1
  -8  -9   0 17.7006 20.7530  -2
   8   9   0 17.7006 20.7530   1
  -7   0  -6 34544.3 1084.98  -2
   9   0  -6 34544.3 1084.98   1
   9   0  -4-32.3829 79.2230   1
   9   0  -2 19114.4 705.426   1
  -9   0   0 1437.31 263.354  -2
   9   0   0 1437.31 263.354   1
   9   0   2 7746.53 415.998   1
   9   0   4 2535.79 253.160   1
   9  -1  -7 2269.91 294.250   1
  -7   1  -6 5758.87 484.458  -2
   9  -1  -6 5758.87 484.458   1
  -7   1  -5 5251.42 457.524  -2
   9  -1  -5 5251.42 457.524   1
   9  -1  -4 133.688 137.628   1
  -8   1  -3 1647.99 124.652  -2
   9  -1  -3 1647.99 124.652   1
   9  -1  -2 1309.37 55.4645   1
   9  -1  -1 4184.23 242.940   1
  -9   1   0 59887.4 436.690  -2
   9  -1   0 59887.4 436.690   1
   9   1   1 5935.99 261.454   1
   9  -1   2 2573.74 176.343   1
 -10   1   3 5576.51 281.452  -2
   9  -1   3 5576.51 281.452   1
   9  -1   4 4111.16 326.313   1
   9   2  -7 328.221 88.2871   1
  -7  -2  -6 8595.98 388.062  -2
   9   2  -6 8595.98 388.062   1
  -7  -2  -5 8047.07 380.503  -2
   9   2  -5 8047.07 380.503   1
   9   2  -4 7086.11 357.288   1
  -8  -2  -3 17098.9 209.655  -2
   9   2  -3 17098.9 209.655   1
   9   2  -2 1404.09 83.1357   1
   9   2  -1 312.687 47.0930   1
  -9   2   0 1370.67 76.6689  -2
   9  -2   0 1370.67 76.6689   1
   9  -2   1 140.465 93.5019   1
   9  -2   2 106.094 56.8612   1
 -10   2   3 12943.4 428.351  -2
   9  -2   3 12943.4 428.351   1
   9  -2   4 3905.86 301.940   1
   9   3  -7 252.472 88.3456   1
  -7  -3  -6 8098.37 382.995  -2
   9   3  -6 8098.37 382.995   1
  -7  -3  -5 8118.77 379.677  -2
   9   3  -5 8118.77 379.677   1
   9   3  -4 3553.84 157.408   1
  -8  -3  -3 1946.20 139.754  -2
   9   3  -3 1946.20 139.754   1
   9   3  -2 13274.4 241.548   1
   9   3  -1 283.699 48.4297   1
  -9  -3   0 723.129 51.0118  -2
   9   3   0 723.129 51.0118   1
   9  -3   1 2216.96 174.602   1
   9  -3   2 20783.8 732.731   1
 -10   3   3 2224.65 268.948  -2
   9  -3   3 2224.65 268.948   1
   9  -3   4 4159.26 310.630   1
   9   4  -7 113.836 71.3207   1
  -7  -4  -6 1001.00 143.675  -2
   9   4  -6 1001.00 143.675   1
  -7  -4  -5 2011.59 194.962  -2
   9   4  -5 2011.59 194.962   1
   9   4  -4 18228.4 350.110   1
  -8  -4  -3 3329.99 181.035  -2
   9   4  -3 3329.99 181.035   1
   9   4  -2 619.980 64.8596   1
   9   4  -1 7635.54 188.048   1
  -9  -4   0 756.602 185.186  -2
   9   4   0 756.602 185.186   1
   9   4   1 4094.77 312.823   1
   9   4   2 1872.77 214.047   1
 -10   4   3 7038.11 481.364  -2
   9  -4   3 7038.11 481.364   1
   9  -4   4 7649.73 440.034   1
   9  -5  -7 26154.8 901.547   1
  -7  -5  -6 856.183 136.560  -2
   9   5  -6 856.183 136.560   1
  -7  -5  -5 1961.32 127.758  -2
   9   5  -5 1961.32 127.758   1
   9   5  -4 166.898 50.8208   1
  -8  -5  -3 7069.96 229.729  -2
   9   5  -3 7069.96 229.729   1
   9   5  -2 2009.96 109.762   1
   9   5  -1 12490.7 242.431   1
  -9  -5   0 1602.10 72.2328  -2
   9   5   0 1602.10 72.2328   1
   9   5   1 4874.96 333.367   1
  -7   6  -6 3636.79 341.082  -2
   9  -6  -6 3636.79 341.082   1
  -7  -6  -5 4770.73 189.186  -2
   9   6  -5 4770.73 189.186   1
   9   6  -4 640.121 74.5809   1
  -8  -6  -3 4279.94 184.816  -2
   9   6  -3 4279.94 184.816   1
   9  -6  -2 3854.80 148.793   1
   9   6  -1 8232.65 205.160   1
  -9  -6   0 13.2802 22.6725  -2
   9   6   0 13.2802 22.6725   1
  -7  -7  -5 6493.65 410.301  -2
   9   7  -5 6493.65 410.301   1
   9   7  -4 260.946 114.716   1
  -8  -7  -3 2879.30 311.892  -2
   9   7  -3 2879.30 311.892   1
   9   7  -2 923.602 116.075   1
   9   7  -1 1361.65 136.121   1
  -9  -7   0 10988.2 631.362  -2
   9   7   0 10988.2 631.362   1
   9   7   1 18.9004 65.2596   1
   9   8  -2 801.490 143.148   1
  10   0  -4 1470.39 102.126   1
  10   0  -2 7629.11 464.415   1
 -10   0   0 4462.73 140.220  -2
  10   0   0 4462.73 140.220   1
  -8   1  -5 1739.37 351.561  -2
  10  -1  -5 1739.37 351.561   1
  10  -1  -4 18301.6 356.492   1
  -9   1  -3 5335.24 198.539  -2
  10  -1  -3 5335.24 198.539   1
  10  -1  -2 2913.67 314.192   1
  10  -1  -1-23.6246 135.478   1
 -10   1   0 6376.36 163.051  -2
  10  -1   0 6376.36 163.051   1
  10  -1   1 2956.62 287.877   1
  -8  -2  -5-30.6399 128.673  -2
  10   2  -5-30.6399 128.673   1
 -10  -2   4 384.674 72.8655   1
  -9  -2  -3 4931.54 197.907  -2
  10   2  -3 4931.54 197.907   1
  10   2  -2 68.7029 35.5942   1
  10   2  -1 14264.3 350.700   1
  10  -2   1 1228.96 202.116   1
  -8   3  -5 327.121 72.3138  -2
  10  -3  -5 327.121 72.3138   1
 -10  -3   4 86.0148 48.6160   1
  -9  -3  -3 328.875 51.6557  -2
  10   3  -3 328.875 51.6557   1
  10   3  -2 13413.3 249.151   1
  10   3  -1 133.522 64.5941   1
   8   4   5 6524.07 290.008  -2
 -10  -4   5 6524.07 290.008   1
  10   4  -4-1.04074 44.0152   1
  -9  -4  -3 4555.60 198.357  -2
  10   4  -3 4555.60 198.357   1
  10   4  -2 2391.93 115.518   1
  10   4  -1 528.947 114.397   1
   8   5   5 11940.2 397.497  -2
 -10  -5   5 11940.2 397.497   1
 -10  -5   4 351.303 79.1118   1
  10  -5  -3 2073.61 303.162   1
   9   5   3 4265.20 254.579  -2
 -10  -5   3 4265.20 254.579   1
  10   5  -2 1813.83 117.971   1
 -10  -6   2 2177.03 173.358   1
 -11  -3   6 6154.62 287.241   1
   9   4   5 1547.18 142.416  -2
 -11  -4   5 1547.18 142.416   1
   0   0  -2 472.173 43.9968   2
   0   0  -4 12100.0 305.455   2
   0   0  -6 25681.0 380.175   2
   0   0  10 1169.57 171.286   2
   0   1  -1 385.125 20.5873   2
   0   1  -2 57914.7 337.921   2
   0   1  -3 39657.1 340.381   2
   0   1  -4 1612.87 80.0406   2
   0   1  -5 7126.90 185.272   2
   0   1  -6 32083.3 348.124   2
   0   1   7 12.9230 34.1774   2
   0   1   9 2174.81 206.943   2
   0   1  10 1776.97 205.974   2
   0  -2  -1 20924.6 101.027   2
   0  -2  -2 78920.7 239.685   2
   0  -2  -3 8253.98 88.5099   2
   0  -2  -4 9432.13 101.441   2
   0  -2  -5 28462.7 301.485   2
   0  -2   6 609.117 31.1893   2
   0  -2   7 4756.91 86.4448   2
   0  -2   9 9209.61 285.893   2
   0  -2  10 2006.04 147.920   2
   0  -3   1 11387.9 69.8790   2
   0   3   2 6337.67 70.1756   2
   0  -3   3 31536.4 294.151   2
   0   3  -4 68302.3 319.683   2
   0  -3   5 165.105 32.6296   2
   0   3   6 3896.30 105.999   2
   0  -3   7-1.07355 22.0621   2
   0  -3   9 192.766 54.9156   2
   0   3  10 16165.8 401.851   2
   0   4   1 7527.24 49.0562   2
   0   4  -2 43271.4 172.925   2
   0  -4   3 10046.0 107.471   2
   0   4   4 15912.8 140.481   2
   0   4   5 2229.32 85.3461   2
   0   4   6 5625.52 106.706   2
   0   4   7 21900.8 277.794   2
   0  -4   9 1764.98 130.415   2
   0  -4  10 1650.55 135.996   2
   0  -5  -1 57398.5 306.471   2
   0  -5   2 29.9078 6.78540   2
   0  -5   4 6039.32 102.621   2
   0  -5   6 4220.21 124.425   2
   0  -5   7 159.707 33.5329   2
   0  -5   9 6143.29 228.882   2
   0  -5  10 2228.50 152.611   2
   0  -6  -1 26451.4 211.468   2
   0   6  -2 655.415 24.0502   2
   0   6   4 620.440 34.0224   2
   0   6   6 4903.73 84.6301   2
   0  -6   7 27517.7 410.799   2
   0  -6   9 3371.94 169.909   2
   0  -6  10-16.9060 32.0063   2
   0  -7  -1 20247.5 210.299   2
   0   7  -2 10378.4 282.765   2
   0   7  -4 10627.4 114.900   2
   0  -7   7 286.315 47.6686   2
   0  -7   9 802.745 86.7371   2
   0  -7  10 1845.00 189.631   2
   0   8  -1 4827.96 110.989   2
   0   8  -2 1778.76 127.900   2
   0   8  -4 1084.50 44.5417   2
   0  -8   7 1761.63 140.493   2
   0   9   1 2775.24 85.5331   2
   0   9  -2 949.825 100.475   2
   0   9  -4 36.1064 34.8390   2
   0   9   6 753.149 163.980   2
   0  10   1 326.830 64.3149   2
   0  10  -2 30.6981 29.8766   2
   0  10  -4 84.8574 42.6658   2
   0  10   6 3643.18 332.164   2
   0  11   1 5952.69 263.053   2
   0  11  -2 4796.55 228.994   2
   0  11   4 279.026 108.813   2
  -1   0  10 7784.91 388.761   2
  -1   0   6 2274.68 165.136   2
  -1   0   4 187140. 530.759   2
   1   0  -2 2556.28 50.4633   2
  -1   0  -2 75252.0 565.407   2
  -1   0  -4 20324.0 402.396   2
  -1   0  -6 4274.82 158.300   2
   1   0  10 27879.7 763.415   2
  -1   1  10 14188.8 525.760   2
  -1   1   9 3198.32 116.866   2
  -1   1   7 18455.6 490.588   2
  -1   1   6 15474.8 293.895   2
  -1   1   5 656.769 60.1856   2
  -1   1   4 28.2983 17.0485   2
   1   1  -3 66.8164 16.8770   2
   1   1  -2 65306.9 271.939   2
  -1   1   1 29939.7 127.000   2
  -1   1  -1 4111.48 64.7555   2
  -1   1  -2 56189.8 272.445   2
   1   1   3 881.433 52.0033   2
  -1   1  -4 55743.1 455.645   2
  -1   1  -5 10456.2 220.947   2
  -1   1  -6 2935.60 133.351   2
  -1   1  -7 10666.7 395.049   2
   1   1   9-18.1632 48.0087   2
   1   1  10 508.456 120.161   2
  -1  -2  10 303.550 76.8161   2
  -1  -2   9 8960.58 276.620   2
  -1  -2   7 5064.50 184.478   2
  -1  -2   6 30733.8 291.929   2
  -1   2   5 18510.8 236.607   2
  -1   2   4 16401.6 173.315   2
  -1   2   3 17590.1 118.208   2
   1   2  -2 51198.7 214.507   2
  -1  -2   1 4885.43 38.7681   2
  -1  -2  -1 48839.9 181.181   2
  -1   2  -2 878.510 25.3892   2
  -1   2  -3 13837.3 202.676   2
  -1  -2  -4 411.902 30.0309   2
  -1  -2  -5 21463.3 256.222   2
  -1  -2  -6 5049.00 120.373   2
  -1  -2  -7 6781.30 224.140   2
   1  -2   9 3473.48 182.836   2
   1  -2  10 4896.30 231.661   2
  -1  -3  10 1948.05 138.550   2
  -1  -3   9-1.41697 41.5185   2
  -1  -3   7 12224.6 279.394   2
  -1  -3   6 486.128 42.1969   2
  -1  -3   5 9090.37 165.718   2
  -1   3   4 1478.27 42.3638   2
  -1  -3   3 2068.03 62.1969   2
   1   3  -2 13477.6 108.900   2
  -1  -3   1 40921.0 140.639   2
  -1  -3  -1 713.815 23.5138   2
  -1  -3  -2 5224.40 57.8127   2
   1  -3   3 497.900 52.8225   2
  -1  -3  -4 5474.15 78.3634   2
   1  -3   5 615.602 47.5405   2
  -1  -3  -6 44123.4 256.104   2
  -1  -3  -7 9040.85 142.890   2
   1  -3   9 2940.01 168.737   2
   1  -3  10 247.314 73.3916   2
  -1   4  10 690.306 72.0983   2
  -1  -4   9 2363.55 143.300   2
  -1  -4   7 2249.76 123.409   2
  -1   4   6 25951.5 261.834   2
  -1   4   5 4818.03 120.122   2
   1   4  -4 487.571 27.3003   2
  -1   4   2 41567.7 184.040   2
   1  -4  -1 7300.39 54.9882   2
  -1  -4  -1 1927.63 42.7683   2
  -1  -4  -2 14129.9 106.617   2
  -1  -4  -4 9302.56 134.977   2
   1   4   5 5435.88 226.171   2
  -1   4  -6 2798.98 85.6145   2
  -1  -4  -7 3642.30 121.933   2
   1  -4   9 3116.51 174.512   2
   1  -4  10 29.5944 33.7819   2
  -1   5  10 917.324 76.4777   2
  -1  -5   9 10955.7 295.679   2
  -1   5   7-8.53391 21.4305   2
  -1  -5   6 50.4866 21.9291   2
  -1  -5   5 29641.6 493.024   2
   1   5  -4 517.262 29.3439   2
  -1   5   2 488.668 19.3324   2
  -1   5   1 2925.73 44.8149   2
  -1  -5  -1 35478.0 175.562   2
  -1  -5  -2 9868.18 114.806   2
  -1  -5  -4 1429.48 44.8699   2
   1   5   6 6321.09 188.329   2
   1  -5   7 332.007 42.3084   2
   1  -5   9 9956.96 301.267   2
   1  -5  10 19.1525 42.4672   2
  -1   6  10 1475.83 119.651   2
  -1   6   9 2361.74 117.062   2
  -1  -6   7 1267.49 93.1062   2
  -1  -6   6 495.266 45.0325   2
  -1  -6   4 16301.2 160.810   2
  -1   6   2 22.9233 6.24932   2
   1  -6  -1 5620.94 112.730   2
  -1   6  -1 2759.12 88.4365   2
  -1   6  -2 8392.12 90.5599   2
   1   6   4 6387.98 107.590   2
   1   6   5 6465.64 152.929   2
   1  -6   6 18.4916 26.2444   2
   1  -6   7 2133.31 125.329   2
   1  -6   9 6896.71 250.694   2
   1  -6  10 3036.90 181.274   2
  -1   7  10 1115.87 117.935   2
  -1   7   9 949.866 84.9167   2
  -1  -7   7 7413.24 205.758   2
   1   7  -4 38.7634 13.7804   2
  -1   7   2 12066.7 316.888   2
   1  -7  -1 13354.0 186.508   2
  -1   7  -1 5252.76 132.432   2
  -1   7  -2 2204.81 40.0950   2
   1  -7   4 6563.88 150.902   2
   1  -7   6 7539.07 203.416   2
   1  -7   7 4666.96 174.881   2
   1   7   9 4139.54 192.265   2
   1  -7  10 150.755 72.7818   2
  -1   8   9 6125.03 230.632   2
  -1   8   7 5818.69 197.902   2
  -1  -8   4 1925.27 47.5675   2
   1   8  -2 2386.54 144.395   2
   1  -8  -1 9172.39 99.0501   2
  -1   8  -1 25324.0 305.495   2
  -1   8  -2 3315.53 170.816   2
   1   8   4 2042.41 73.7979   2
   1  -8   7 6252.82 268.901   2
  -1   9   7 14920.9 593.294   2
  -1   9   6 201.539 115.250   2
  -1   9   4 48.9231 24.7852   2
   1   9  -2 947.225 101.945   2
  -1   9   1 41770.5 893.390   2
  -1   9  -1 681.136 60.7154   2
  -1   9  -2 1451.86 121.992   2
   1   9   4 993.599 167.069   2
   1   9   6-77.7151 68.4215   2
  -1  10   6-25.3877 62.0488   2
  -1  10   4 11498.2 279.917   2
   1  10  -2 115.507 46.9206   2
   1  10  -1 3007.92 117.226   2
  -1  10  -1 11206.1 335.909   2
  -1  10  -2 6450.88 261.614   2
   1  10   4 3031.36 288.759   2
   1  11  -4 46.1168 38.9497   2
   1  11  -2 6100.76 268.922   2
   1  11  -1 244.089 73.0658   2
   1  11   1 4228.61 220.016   2
  -1  11  -2 5229.56 243.294   2
  -2   0  10 1818.52 197.249   2
  -2   0   6 8374.48 216.518   2
  -2   0   4 1261.96 95.9087   2
  -2   0   2 115703. 684.314   2
  -2   0  -2 14930.7 202.939   2
  -2   0  -4 167.698 47.5252   2
  -2   0  -6 66559.4 625.595   2
  -2   1  10 3664.81 269.328   2
  -2   1   9-93.1482 49.0532   2
  -2   1   7 391.296 41.4895   2
  -2   1   6 22141.3 235.159   2
  -2   1   5 19839.1 189.053   2
  -2   1   4 581.115 36.3396   2
   2  -1  -3 2593.60 66.6330   2
   2  -1  -2 73596.9 279.375   2
   2   1  -1 2750.87 49.3308   2
   2   1   1 18484.9 252.236   2
   2   1   2 3301.50 79.8544   2
  -2   1  -4 22005.2 241.400   2
   2   1   5 8.76878 36.1035   2
   2   1   6 2254.67 162.831   2
  -2   1  -7 765.053 118.550   2
  -2   1  -9 5335.14 337.278   2
  -2   1 -10-21.6451 80.8652   2
  -2  -2  10 9206.76 291.813   2
  -2   2   9 6956.91 161.960   2
  -2   2   7 7839.57 161.151   2
  -2   2   6 16911.1 180.619   2
  -2   2   5 1656.54 60.5023   2
  -2   2   4 24601.6 185.489   2
  -2   2   3 46966.7 229.918   2
   2  -2  -2 42.0752 6.83763   2
   2   2  -1 9749.54 77.7804   2
   2  -2   1 28344.2 186.072   2
  -2  -2  -2 9801.36 126.812   2
  -2  -2  -4 24316.3 223.328   2
   2   2   5 13946.8 249.894   2
  -2   2  -6 8147.16 217.041   2
  -2  -2  -7 5095.08 155.793   2
  -2  -2  -9 55.8582 44.7072   2
  -2   2 -10 3296.60 299.653   2
  -2  -3  10-15.2203 32.8184   2
  -2   3   9 3399.51 123.612   2
  -2   3   7 1132.49 69.3105   2
  -2   3   6 4640.03 98.1352   2
  -2   3   5 24918.6 164.009   2
  -2   3   4 69944.2 318.999   2
   2   3  -3 99.0112 13.8353   2
  -2  -3   2 11322.3 86.9513   2
   2  -3  -1 143.008 10.8064   2
   2  -3   1 536.764 26.2325   2
   2  -3   2 64697.7 285.432   2
  -2  -3  -4 9.24862 7.34721   2
   2   3   6 112.334 53.1684   2
  -2  -3  -7 1033.98 57.6360   2
  -2  -3  -9 5529.77 238.874   2
   2  -3  10 7824.17 299.686   2
  -2  -4  10 10989.9 313.718   2
  -2   4   9 2775.38 118.633   2
  -2   4   7 4310.40 131.184   2
  -2   4   6 20261.1 205.224   2
  -2   4   5 3177.38 75.3821   2
  -2   4   4 15233.8 121.878   2
  -2  -4   2 15780.3 122.741   2
   2  -4  -1 51767.5 227.619   2
   2  -4   1 11326.3 119.553   2
  -2  -4  -2 1888.42 50.4338   2
  -2  -4  -4 28892.5 225.496   2
   2  -4   5 7439.64 239.742   2
   2  -4   6 83.6332 26.0414   2
  -2  -4  -7 963.211 56.5682   2
  -2  -4  -9 510.537 82.8788   2
   2  -4  10 4463.06 228.540   2
  -2  -5  10-18.0959 22.7736   2
  -2   5   9 9806.88 221.624   2
  -2   5   7 27196.6 331.391   2
  -2   5   6 486.677 37.5703   2
  -2   5   5 708.215 106.642   2
  -2   5   4 6597.35 98.5846   2
   2   5  -2 6489.13 75.2650   2
   2  -5  -1 3006.11 56.0710   2
  -2  -5  -1 23246.4 145.724   2
  -2  -5  -2 9366.07 121.892   2
  -2   5  -4 880.579 41.7875   2
   2  -5   5 17749.9 401.286   2
   2  -5   6 37.6979 24.7633   2
  -2  -5  -7 19043.5 382.358   2
   2  -5   9 36.8844 34.4594   2
   2  -5  10 1077.87 118.546   2
  -2  -6  10 21.1195 29.9552   2
  -2   6   9 3465.57 138.954   2
  -2   6   7 4950.25 146.001   2
  -2  -6   6 197.061 30.4565   2
  -2   6   5 6999.62 324.816   2
  -2   6   4 269.169 22.4722   2
  -2   6   2 10626.2 267.352   2
   2  -6  -1 74858.2 272.746   2
  -2  -6  -1 6835.14 72.0396   2
  -2  -6  -2 61.1731 15.7533   2
  -2  -6  -4 621.632 42.3876   2
  -2  -6  -7 2032.07 129.532   2
   2  -6   9 992.814 103.716   2
   2  -6  10 184.795 57.3501   2
  -2   7  10 1422.41 122.930   2
  -2   7   9 6669.36 187.316   2
  -2   7   7 10023.6 201.456   2
  -2   7   5 9977.42 416.558   2
  -2  -7   4 6465.53 94.3345   2
  -2   7   2 946.358 37.4022   2
   2  -7  -1 136.661 22.2413   2
  -2  -7  -1 1451.72 29.9025   2
  -2  -7  -2 9290.91 92.6557   2
  -2  -7  -4 5650.14 162.889   2
   2  -7   6 651.656 69.7489   2
   2  -7   7 9660.96 263.537   2
   2  -7   9 4972.91 217.840   2
  -2   8   9 303.798 106.909   2
  -2   8   7 198.262 53.4560   2
  -2   8   6 1947.76 210.990   2
   2   8  -4 784.916 34.2447   2
  -2   8   2 3245.35 165.031   2
   2  -8  -1 1453.09 77.0316   2
  -2   8  -1 22319.1 324.143   2
   2  -8   2 9.13826 5.33419   2
   2  -8   4 3011.81 99.8902   2
   2  -8   6 1041.74 113.021   2
   2  -8   7 2241.30 176.074   2
  -2   9   7 1499.02 200.445   2
  -2   9   6 561.111 97.7744   2
   2   9  -4 79.3719 35.8091   2
  -2   9   2 1144.15 139.221   2
  -2   9   1 95.1268 19.0735   2
  -2   9  -1 3253.68 104.438   2
  -2  -9  -2 2.47329 18.2594   2
   2   9   4 906.488 162.484   2
   2   9   6-53.7113 70.9235   2
  -2  10   7-25.3077 66.7774   2
  -2  10   6 373.968 121.163   2
   2  10  -4 8.42727 36.8329   2
  -2  10   1 1975.37 113.131   2
  -2  10  -1 6871.91 274.765   2
   2  10   2 308.303 118.401   2
   2  10   4 363.232 127.905   2
   2  11  -4 33.3810 41.5171   2
   2  11  -1 31.0103 30.6910   2
  -2  11  -1 2002.43 212.178   2
  -3   0  10 6851.36 351.499   2
   3   0  -6 43588.7 483.202   2
   3   0  -4 31733.0 289.757   2
  -3   0   2 17237.5 207.000   2
  -3   0  -2 108502. 1037.20   2
  -3   0  -4 10493.3 222.742   2
  -3   1  10 6403.41 343.939   2
  -3   1   9 9783.19 393.096   2
  -3   1   7 1526.88 141.372   2
   3   1  -6 28654.1 391.528   2
   3   1  -5 1353.39 82.5938   2
   3  -1  -4 71494.4 401.932   2
  -3   1   2 1554.29 50.0555   2
   3   1  -1 32904.0 198.984   2
  -3   1  -1 40.0750 22.1089   2
  -3   1  -2 7918.56 185.107   2
   3  -1   4 12720.9 169.444   2
  -3   1  -7 17.1323 54.1391   2
  -3   1  -9 439.383 116.096   2
  -3   1 -10 10864.8 541.186   2
  -3  -2  10 6098.35 233.731   2
  -3  -2   9 330.936 67.9684   2
  -3  -2   7 21502.9 361.871   2
   3   2  -6-16.1285 13.1596   2
   3  -2  -5 3662.58 107.416   2
  -3  -2   4 113.376 17.1309   2
   3  -2  -2 9535.47 87.1107   2
   3   2  -1 22451.7 154.108   2
   3  -2   1 19565.1 233.419   2
  -3  -2  -2 9845.16 157.474   2
  -3  -2  -4 24794.3 224.416   2
   3   2   6 10758.1 334.995   2
  -3  -2  -7 13593.3 348.443   2
  -3  -2  -9 307.530 70.1390   2
  -3  -3  10 396.983 76.3658   2
  -3  -3   9 8131.55 252.075   2
  -3   3   7 365.951 40.2440   2
  -3   3   6 11538.8 141.926   2
  -3   3   5 272.209 31.7220   2
  -3   3   4 1080.96 40.5118   2
  -3   3   2 90410.9 285.732   2
   3   3  -1 16522.5 109.203   2
   3  -3   1 7861.25 106.915   2
  -3  -3  -2 707.109 42.8994   2
  -3  -3  -4 9549.46 191.297   2
   3   3   6 25218.4 540.802   2
  -3  -3  -7 413.789 74.4104   2
  -3  -3  -9-3.87055 37.1833   2
  -3  -4  10 5831.10 226.817   2
  -3   4   9 1726.48 95.4523   2
  -3   4   7 3064.09 110.988   2
  -3   4   6 6519.70 80.6241   2
  -3   4   5 29590.4 570.867   2
   3   4  -4 7241.51 106.124   2
   3   4  -2 1389.30 37.3968   2
   3  -4  -1 2582.38 50.8491   2
   3  -4   1 12868.5 118.218   2
   3  -4   2 346.120 27.2672   2
  -3  -4  -4 11613.8 175.663   2
   3  -4   5 1660.20 124.862   2
   3  -4   6 12301.1 339.139   2
  -3  -4  -7 721.745 85.8922   2
  -3  -4  -9 7511.05 298.871   2
  -3   4 -10 1168.09 186.463   2
  -3  -5  10 43.9389 43.1703   2
  -3  -5   9-94.9949 50.6989   2
  -3   5   7 10702.0 153.933   2
  -3  -5   6 2320.90 65.3788   2
  -3   5   5 3204.68 210.483   2
  -3  -5   4 2478.26 57.8858   2
  -3   5   2 12569.7 109.748   2
   3   5  -1 1857.98 50.8284   2
   3  -5   1 11446.3 115.943   2
   3  -5   2-6.81789 9.40012   2
   3  -5   4 0.59409 13.0089   2
   3  -5   5 339.921 81.6298   2
   3  -5   6 1130.53 114.175   2
  -3  -5  -7 9221.93 280.833   2
  -3  -5  -9 1254.68 126.588   2
  -3  -6  10 101.678 44.8471   2
  -3   6   9 4117.59 145.276   2
  -3   6   7 721.166 60.8289   2
   3   6  -6 6112.01 140.868   2
  -3   6   5 47930.5 851.847   2
  -3   6   4 2927.59 77.5788   2
  -3   6   2 1137.15 41.1600   2
   3  -6  -1 2316.57 62.3814   2
  -3  -6  -1 19179.7 146.875   2
  -3  -6  -2 12494.7 155.492   2
  -3  -6  -4 7.07409 18.3298   2
  -3  -6  -7 275.558 58.9624   2
  -3  -6  -9 9338.00 256.958   2
  -3   7   9 4674.12 154.532   2
  -3   7   7 2090.30 94.6590   2
  -3   7   6 586.011 117.080   2
  -3   7   4 7687.67 120.820   2
   3   7  -2 12208.7 111.735   2
  -3  -7   1 7752.17 93.3302   2
   3   7   1 12100.9 109.885   2
  -3  -7  -2 710.703 30.1520   2
  -3  -7  -4 6736.24 168.965   2
  -3  -7  -7 2109.34 138.959   2
   3  -7   9 594.711 121.842   2
  -3   8   9 1164.88 110.150   2
  -3  -8   7 17359.9 327.518   2
  -3   8   6 2007.54 205.255   2
  -3  -8   4 1163.21 50.4072   2
  -3   8   2 16.2447 11.2661   2
  -3  -8   1 11608.2 132.109   2
  -3  -8  -1 1214.03 38.4043   2
  -3  -8  -2 1471.63 43.0717   2
   3   8   4 392.772 117.374   2
   3  -8   6 1485.20 150.311   2
   3  -8   7 8337.16 351.787   2
  -3   9   7 3.71794 40.5151   2
  -3   9   6 290.584 78.3690   2
  -3   9   4 2087.69 145.765   2
  -3  -9   2 66.6205 40.3131   2
  -3   9   1 19416.3 345.945   2
  -3  -9  -1 7672.08 239.978   2
  -3  -9  -2 7.84321 23.8432   2
   3   9   4 203.951 95.9991   2
  -3  10   6 3073.28 276.854   2
   3  10  -4 1872.53 116.100   2
  -3  10   1 5806.26 203.646   2
   3  10   1 44.7454 77.3823   2
   3  10   2 8074.81 455.721   2
   3  11  -4 7963.64 256.681   2
  -4   0  10 9613.06 407.541   2
   4   0  -6 11431.2 176.592   2
  -4   0   4 115.483 27.1831   2
  -4   0   2 114911. 478.670   2
  -4   0  -2 27.6354 45.8216   2
  -4   0  -4 41539.6 481.663   2
  -4   1  10 7505.31 362.615   2
  -4   1   9 754.221 115.016   2
  -4   1   7 6289.36 271.547   2
   4   1  -6 1383.80 59.0930   2
   4  -1  -5 12411.4 221.046   2
  -4   1   4 21617.9 208.200   2
   4   1  -2 10887.0 124.985   2
  -4   1   1 2625.85 86.0012   2
  -4   1  -1 16407.1 490.609   2
  -4   1  -2 400.725 56.6015   2
  -4   1  -4 14171.6 227.161   2
  -4   1  -7 5038.26 335.240   2
  -4   1  -9 1610.87 228.117   2
  -4  -2  10 28.2571 39.4594   2
  -4  -2   9 953.691 92.9826   2
  -4  -2   7 4660.33 165.284   2
   4   2  -6 3653.18 104.032   2
  -4  -2   5 18196.1 288.424   2
  -4  -2   4 23263.6 180.974   2
   4   2  -2 19764.7 169.955   2
   4   2  -1 12617.1 216.605   2
  -4  -2  -1 28.7140 17.4831   2
  -4  -2  -2 15369.5 228.955   2
  -4  -2  -4 314.379 44.9817   2
  -4   2  -7 1817.58 150.287   2
  -4   2  -9 4355.41 360.390   2
  -4  -3  10 6057.41 227.232   2
  -4  -3   9 222.160 49.4545   2
  -4  -3   7 646.639 65.6866   2
   4   3  -6 45511.4 304.321   2
  -4   3   5 9272.24 283.631   2
  -4  -3   4 263.709 22.3540   2
   4  -3  -2 2554.38 58.7185   2
   4   3  -1 1686.92 68.1488   2
  -4  -3  -1 26508.9 390.329   2
  -4  -3  -2 27986.9 254.063   2
  -4  -3  -4 6049.43 171.696   2
  -4  -3  -7 419.574 76.6421   2
  -4  -3  -9 818.786 120.818   2
  -4  -4  10 1471.82 116.103   2
  -4  -4   9 10734.0 210.750   2
  -4  -4   7 5528.61 135.318   2
  -4  -4   6 644.025 53.9018   2
  -4   4   4 42607.3 254.365   2
  -4   4   2 565.509 27.3434   2
   4   4  -1 2177.68 70.3245   2
   4  -4   1 2042.86 47.5590   2
   4  -4   2 20542.2 183.956   2
  -4  -4  -4 2031.80 83.2742   2
  -4  -4  -7 3583.37 201.467   2
  -4  -4  -9 652.472 102.939   2
  -4  -5  10 1062.26 98.7663   2
  -4  -5   9 1275.84 103.935   2
   4   5  -7 14784.7 160.093   2
  -4  -5   6 5477.84 165.305   2
  -4   5   4 409.148 28.5734   2
   4   5  -2-6.82684 10.7393   2
   4  -5  -1 48598.3 328.520   2
   4  -5   1 396.677 28.8444   2
  -4  -5  -2 1209.98 43.8314   2
  -4  -5  -4 3359.53 118.889   2
  -4  -5  -7 4726.33 220.473   2
  -4  -5  -9 33.9594 50.8704   2
  -4  -6  10 1819.39 121.854   2
  -4  -6   9 15761.0 328.809   2
   4   6  -7 6299.65 125.071   2
  -4  -6   6 1245.17 120.723   2
   4  -6  -4 819.835 48.0564   2
   4  -6  -2 12742.1 158.107   2
   4   6  -1 2582.70 77.0210   2
  -4  -6  -1 6118.56 110.839   2
   4   6   2 139.207 17.5691   2
   4   6   3 5157.36 423.514   2
  -4  -6  -4 6177.87 156.587   2
  -4  -6  -7 4119.87 204.544   2
  -4   6  -9 1221.67 186.014   2
  -4  -7  10 106.726 59.4808   2
  -4  -7   9 37.3544 36.2906   2
  -4  -7   7 725.519 62.6073   2
  -4   7   6 6704.05 361.286   2
  -4   7   5 7215.85 363.401   2
   4   7  -4 2174.32 65.4267   2
   4  -7  -2 2148.21 67.1564   2
   4   7  -1 13410.9 168.097   2
   4   7   1 8976.40 127.746   2
  -4  -7  -2 3180.51 71.8746   2
  -4  -7  -4 11.0030 25.5859   2
  -4  -7  -7 41.3950 41.2735   2
  -4   8   9 1606.33 207.611   2
  -4  -8   7 9102.07 245.178   2
  -4   8   6 147.130 86.1043   2
  -4   8   4 3414.79 169.169   2
   4  -8  -3 1465.84 111.582   2
   4  -8  -2 1967.53 67.0654   2
  -4  -8   1 1408.61 46.5154   2
  -4  -8  -1 412.197 28.1376   2
  -4  -8  -2 1711.72 97.0835   2
  -4  -8  -4 1193.51 128.565   2
  -4  -8  -7 6208.07 356.390   2
  -4   9   7 1163.11 182.687   2
  -4   9   6 21.7435 57.4216   2
  -4  -9   4 658.101 71.6809   2
  -4  -9   2 86.0248 44.2584   2
  -4  -9   1 826.641 119.654   2
  -4  -9  -1 25858.1 447.713   2
  -4  -9  -2 47.9421 37.0403   2
   4   9   4 486.339 130.555   2
  -4 -10   4 419.925 84.2020   2
  -4 -10   1 218.013 62.7810   2
   4  10   1 194.660 91.6043   2
   4  11  -4 2500.59 151.492   2
  -5   0  10 4410.97 276.634   2
  -5   0   6 58585.3 492.495   2
   5   0  -4 23711.1 280.369   2
  -5   0   2 440.710 36.8433   2
  -5   0  -2 3445.99 139.418   2
  -5   0  -4 3419.14 268.850   2
  -5   1  10 1360.53 159.553   2
  -5   1   9 3137.55 225.837   2
   5   1  -7 1641.12 79.4914   2
   5  -1  -6 4674.71 101.618   2
   5  -1  -5 4607.62 156.246   2
  -5   1   4 17510.8 210.136   2
   5   1  -2 786.831 32.3002   2
  -5   1   1 733.509 50.4090   2
  -5   1  -1 1262.72 72.3654   2
  -5   1  -2 26405.8 457.669   2
  -5   1  -4 1926.01 207.042   2
  -5   1  -7 982.861 188.517   2
  -5  -2  10 1324.64 112.711   2
  -5  -2   9 7986.75 248.793   2
   5   2  -7 7212.39 122.025   2
  -5  -2   6 11466.0 198.426   2
   5  -2  -4 15950.3 142.005   2
   5   2  -2 27243.8 272.216   2
   5   2  -1 25943.0 248.787   2
  -5  -2  -1 2507.36 103.871   2
  -5  -2  -2 1728.64 74.3500   2
  -5  -2  -4 1078.90 111.693   2
  -5  -2  -7 2321.17 190.507   2
  -5  -3  10 14285.8 270.974   2
  -5  -3   9 4051.01 139.731   2
  -5  -3   7 5223.55 140.468   2
  -5  -3   6 1313.14 71.2892   2
   5  -3  -4 9197.58 118.886   2
   5   3  -2 28479.3 244.356   2
   5   3  -1 1123.59 56.1684   2
  -5  -3  -1 111.854 12.3501   2
  -5  -3  -2-0.46182 13.8856   2
  -5  -3  -4 29598.4 532.497   2
  -5  -3  -7 2074.40 181.820   2
  -5  -4  10 222.684 51.0123   2
  -5   4   9 833.535 65.0919   2
  -5  -4   7 6380.94 153.431   2
  -5  -4   6 68.4605 29.5390   2
  -5   4   4 11209.0 155.197   2
   5   4  -2 27224.6 245.204   2
   5   4  -1 1208.59 64.7562   2
   5  -4   1 10792.9 131.553   2
  -5  -4  -2 1931.68 77.2995   2
  -5  -4  -4 39.9240 44.4890   2
  -5  -4  -7 4999.70 258.846   2
  -5  -5  10 1705.93 119.892   2
  -5  -5   9 10.4559 29.1350   2
  -5  -5   7 5446.75 149.882   2
  -5  -5   6-2.97465 21.1100   2
  -5   5   4 251.980 24.6962   2
   5   5  -2 4309.45 127.233   2
   5   5  -1 10590.6 173.488   2
  -5  -5  -1 6478.35 107.514   2
  -5  -5  -2 1383.45 53.6289   2
  -5  -5  -4 2324.57 149.014   2
  -5  -5  -7 2257.90 171.510   2
  -5  -6  10 787.479 84.1953   2
  -5  -6   9 698.828 75.3141   2
  -5  -6   7 8127.45 222.482   2
  -5  -6   4 873.763 43.6252   2
   5   6  -2 455.488 44.1616   2
   5   6  -1 508.076 45.8680   2
  -5  -6  -1 24794.5 205.661   2
  -5  -6  -2 1187.84 45.7343   2
  -5  -6  -4 417.578 42.0350   2
  -5  -6  -7 5287.56 246.737   2
  -5  -7  10 1147.97 134.500   2
  -5  -7   9 2534.66 134.870   2
  -5  -7   7 5896.01 184.243   2
  -5  -7   4 10105.4 191.412   2
  -5  -7   2 4839.05 132.582   2
   5   7  -1 3712.39 101.074   2
   5  -7   1 1175.89 54.9831   2
  -5  -7  -2 5873.39 120.333   2
  -5  -7  -4 2744.96 130.803   2
  -5  -7  -7 1799.18 200.053   2
  -5  -8   7 183.465 60.9954   2
  -5  -8   4 520.374 91.8492   2
  -5  -8   2 1472.70 143.799   2
  -5  -8   1 14003.5 270.876   2
  -5  -8  -1 583.010 61.8684   2
  -5  -8  -2 237.081 38.4858   2
  -5  -8  -4 557.182 77.8498   2
  -5  -9   4 356.327 83.2974   2
  -5  -9   2 38.8073 44.7226   2
  -5  -9   1 1293.02 153.794   2
  -5  -9  -1 621.482 102.531   2
  -5  -9  -2 1218.84 132.725   2
  -5 -10   4 619.698 106.382   2
  -5 -10   2 27.6381 47.7442   2
  -5 -10   1 4908.53 299.747   2
  -6   0  10 18112.7 551.544   2
  -6   0   6 4.08761 17.2535   2
  -6   0   4 32553.5 277.660   2
   6   0  -2 1808.94 103.332   2
  -6   0  -2 802.428 109.740   2
  -6   0  -4 20521.0 732.487   2
  -6   1  10 1322.09 113.639   2
  -6   1   9 2078.48 132.690   2
  -6   1   7 11020.2 155.058   2
  -6   1   6 981.327 58.2621   2
  -6   1   4 6626.22 165.352   2
   6   1  -2 47588.7 433.670   2
   6   1  -1 6315.22 130.743   2
  -6   1  -1 2626.25 80.6698   2
  -6   1  -2 9797.29 524.451   2
  -6   1  -4 3457.20 318.281   2
  -6   1  -7 3055.65 349.681   2
  -6  -2  10 4525.98 161.122   2
  -6  -2   9 815.423 70.4254   2
  -6  -2   7 658.817 56.7164   2
  -6  -2   6 11436.1 166.654   2
   6  -2  -4 813.532 42.4596   2
   6   2  -3 3129.43 174.839   2
   6   2  -2 693.840 50.2255   2
   6   2  -1 2398.26 90.4841   2
  -6  -2  -1 11627.6 123.670   2
  -6  -2  -2 8686.05 197.637   2
  -6  -2  -4 2546.59 190.554   2
  -6  -2  -7 221.512 116.137   2
  -6  -3  10 452.801 60.9423   2
  -6  -3   9 627.142 63.7493   2
  -6  -3   7 6342.37 161.754   2
  -6  -3   6 10508.2 183.427   2
  -6   3   4 16381.9 199.212   2
   6   3  -2 157.531 33.6438   2
   6   3  -1 2409.28 85.8989   2
  -6  -3  -1 5127.25 184.734   2
  -6  -3  -2 857.350 68.3765   2
  -6  -3  -4-81.1495 55.9633   2
  -6  -3  -7 2124.28 215.749   2
  -6  -4  10 34.8710 42.1660   2
  -6  -4   9 280.792 58.5261   2
  -6  -4   7 1585.02 85.9188   2
  -6   4   6 16272.6 259.768   2
  -6   4   4 3851.81 127.704   2
   6   4  -2 2021.16 78.6155   2
   6   4  -1 6417.83 150.982   2
  -6  -4  -1 1494.97 84.7683   2
  -6  -4  -2 11093.9 134.964   2
  -6  -4  -4-52.7847 35.1763   2
  -6  -4  -7 215.083 77.7061   2
  -6  -5  10 14.4524 32.0767   2
  -6  -5   9 14630.9 325.091   2
  -6  -5   7 16.6878 27.8386   2
  -6   5   6 3667.41 130.918   2
  -6   5   4 2009.45 64.8744   2
   6   5  -2 1878.01 84.8633   2
   6   5  -1 11833.2 203.746   2
  -6  -5  -1 192.076 38.8877   2
  -6  -5  -2 2079.49 100.526   2
  -6  -5  -4-42.3322 32.7385   2
  -6   5  -7 103.796 69.4320   2
  -6  -6  10 1615.84 118.335   2
  -6  -6   9 292.276 59.6673   2
  -6  -6   7 3342.06 145.180   2
  -6  -6   6 461.078 100.425   2
  -6  -6   4 5366.48 283.020   2
  -6  -6   2 755.134 78.9846   2
  -6  -6   1 7762.81 244.745   2
  -6  -6  -1 291.075 41.7848   2
  -6  -6  -2 1307.01 78.0298   2
  -6  -6  -4 2958.76 148.505   2
  -6  -6  -7 1177.32 137.450   2
  -6  -7   9 3585.03 232.543   2
  -6  -7   7 6055.09 173.431   2
  -6  -7   6 2203.80 204.860   2
  -6  -7   4 42.7751 60.4099   2
  -6  -7   2 5995.68 203.231   2
  -6  -7   1 299.190 56.2938   2
  -6  -7  -1 1656.20 85.7855   2
  -6  -7  -2 179.179 32.6494   2
  -6  -7  -4 2350.18 127.020   2
  -6  -8   7 102.360 62.1133   2
  -6  -8   4 1416.48 154.266   2
  -6  -8   2 252.769 75.6340   2
  -6  -8   1 5400.45 201.721   2
  -6  -8  -1 9927.60 225.561   2
  -6  -8  -2 1918.07 103.927   2
  -6  -8  -4 90.1487 59.9283   2
  -6  -9   4 432.178 92.0276   2
  -6  -9   2 824.999 131.119   2
  -6  -9   1 4364.10 303.143   2
  -6  -9  -1 7777.13 341.795   2
  -6 -10   4 4243.89 264.327   2
  -6 -10   2 296.832 93.7456   2
  -6 -10   1 2489.70 225.199   2
  -7   0  10 362.364 67.5063   2
  -7   0   6 218.422 46.8254   2
  -7   0   4 12778.0 195.460   2
  -7   0   2 5496.68 367.086   2
  -7   0  -2 20728.7 739.606   2
  -7   0  -4-61.9607 97.8669   2
  -7   1  10 806.452 80.4261   2
  -7   1   9-25.3680 31.6504   2
  -7   1   7 1534.91 65.4901   2
  -7   1   6 27826.8 359.169   2
  -7   1   4 1792.76 61.9807   2
  -7   1   2 10128.2 314.582   2
  -7   1   1 4842.09 215.334   2
  -7   1  -1 2878.48 95.1184   2
  -7   1  -2 2375.77 86.4650   2
  -7   1  -4-127.761 63.8126   2
  -7  -2  10 4103.38 137.888   2
  -7  -2   9 10066.2 205.106   2
  -7  -2   7 382.787 43.1589   2
  -7   2   6 27.8888 25.1692   2
  -7   2   4 180.279 22.5447   2
  -7   2   2 17675.7 429.869   2
  -7   2   1 9930.23 435.324   2
  -7  -2  -1 1316.55 94.3582   2
  -7  -2  -2 6078.52 114.994   2
  -7  -2  -4 4921.65 283.530   2
  -7  -3   9 1334.68 80.2771   2
  -7   3   7 136.796 30.8956   2
  -7   3   6 48.9113 24.8082   2
  -7   3   4 27109.2 320.709   2
  -7   3   2 4347.05 263.324   2
  -7   3   1 6871.56 266.467   2
  -7  -3  -1 168.176 38.9227   2
  -7  -3  -2 7095.91 183.949   2
  -7  -3  -4 2539.57 206.783   2
  -7  -4   9-25.9559 32.3070   2
  -7   4   7 9935.43 200.771   2
  -7  -4   6 916.220 75.8276   2
  -7   4   4 856.653 114.942   2
  -7   4   2 21124.6 441.498   2
  -7  -4   1 9050.70 463.263   2
  -7  -4  -1 32.9706 25.5817   2
  -7  -4  -2 2019.59 103.295   2
  -7  -4  -4 7054.10 236.511   2
  -7   5   9 1928.57 129.311   2
  -7  -5   7 4892.65 196.607   2
  -7  -5   6 700.965 77.7810   2
  -7   5   4 3576.56 167.957   2
  -7  -5   2 2298.09 228.726   2
  -7  -5   1 1760.59 219.263   2
  -7  -5  -1 27025.2 352.338   2
  -7  -5  -2 89.1518 33.8052   2
  -7  -5  -4 53.6912 45.4638   2
  -7  -6   9 189.181 50.2836   2
  -7  -6   7 9247.32 221.978   2
  -7  -6   6 48.4976 53.5308   2
  -7  -6   4 1690.31 178.544   2
  -7  -6   2 1367.50 181.873   2
  -7  -6   1 19189.0 666.914   2
  -7  -6  -1 48.9918 29.1031   2
  -7  -6  -2 618.145 59.7730   2
  -7  -6  -4 72.6785 42.4434   2
  -7  -7   9 1301.13 156.944   2
  -7  -7   7 156.068 58.2257   2
  -7  -7   4 2862.02 225.296   2
  -7  -7   2 225.738 91.6266   2
  -7  -7   1 5132.13 350.136   2
  -7  -7  -1 5238.10 159.908   2
  -7  -7  -2 4292.51 144.688   2
  -7  -7  -4 371.508 75.7075   2
  -7  -8   4 358.365 90.5010   2
  -7  -8   2 1783.45 211.463   2
  -7  -8   1 211.316 55.9833   2
  -7  -8  -1 985.516 81.0016   2
  -7  -8  -2 10.8868 39.2890   2
  -7  -9   4 85.3342 63.6828   2
  -7  -9   2 464.159 119.027   2
  -7  -9   1 7973.58 417.052   2
  -7  -9  -1 147.659 65.8278   2
  -7 -10   2 555.865 124.788   2
  -8   0  10 37.5315 59.1993   2
  -8   0   6 1320.27 114.783   2
  -8   0   4 28617.4 860.758   2
  -8   0   2 33836.0 886.064   2
  -8   0  -2 31397.5 913.851   2
  -8   0  -4 34.1139 90.1259   2
  -8   1  10 10939.6 453.593   2
  -8   1   9 2511.96 126.613   2
  -8   1   7 1385.49 94.0817   2
  -8   1   6 2771.22 132.010   2
  -8   1   4 8740.05 309.563   2
  -8   1   2 6630.04 270.593   2
  -8   1   1 11541.2 342.374   2
  -8   1  -1 161.141 35.3014   2
  -8   1  -2 799.187 45.3946   2
  -8   1  -4 14166.5 751.248   2
  -8   2  10 16.4729 49.2831   2
  -8  -2   9 144.409 40.0056   2
  -8   2   7 7912.35 185.227   2
  -8   2   6 5272.61 180.847   2
  -8   2   4 3336.31 134.935   2
  -8   2   2 14038.2 394.088   2
  -8   2   1 5568.33 357.627   2
  -8  -2  -1 13769.8 236.633   2
  -8  -2  -2 1010.31 72.5081   2
  -8  -2  -4 366.844 58.4131   2
  -8   3   9 67.2169 50.0834   2
  -8   3   7 936.721 69.3715   2
  -8  -3   6 2868.54 130.902   2
  -8   3   4 2075.69 143.636   2
  -8   3   2 10382.1 434.024   2
  -8   3   1 12477.0 375.246   2
  -8  -3  -1 3085.46 123.955   2
  -8  -3  -2 7387.08 193.405   2
  -8  -3  -4-36.5299 30.8533   2
  -8   4   7 427.563 55.1607   2
  -8  -4   6 10208.3 304.876   2
  -8   4   4 254.723 77.3969   2
  -8   4   2 1350.15 129.575   2
  -8  -4   1 2364.12 253.971   2
  -8  -4  -1 52.0745 28.4384   2
  -8  -4  -2 846.387 73.9028   2
  -8  -4  -4 301.991 64.6074   2
  -8  -4  -5 1920.26 197.931   2
   8   4   6 602.462 128.721   2
  -8  -5   7-29.5357 46.6020   2
  -8   5   4-25.5242 29.4971   2
  -8  -5   2 25.4443 62.2413   2
  -8  -5   1 386.262 120.539   2
  -8  -5  -1 3271.79 131.214   2
  -8  -5  -2 1172.38 87.5506   2
  -8  -5  -4 105.337 53.1563   2
  -8  -6   7-16.4284 73.2840   2
  -8  -6   4 3071.77 271.991   2
  -8  -6   2 1240.25 195.737   2
  -8  -6   1 5850.20 388.957   2
  -8  -6  -1 248.147 45.9852   2
  -8  -6  -2 3056.24 132.491   2
  -8  -6  -4-0.62152 37.1328   2
  -8  -7   4 2408.78 241.656   2
  -8  -7   2 6432.00 419.694   2
  -8  -7   1 7044.28 235.163   2
  -8  -7  -1 1998.83 106.552   2
  -8  -7  -2 488.625 56.5637   2
  -8  -7  -4 1825.29 227.766   2
  -8  -8   2 47.5453 74.9827   2
  -8  -8   1 272.414 62.3418   2
  -8  -8  -1 8430.88 400.847   2
  -8  -8  -2 590.676 118.338   2
  -9   0   6 10691.2 345.522   2
  -9   0   4 154.003 92.4260   2
  -9   0   2 30097.9 878.352   2
  -9   0  -2 7016.66 446.037   2
  -9   1   9 836.398 144.607   2
  -9   1   7 1102.57 92.2496   2
  -9   1   6 2572.96 178.438   2
  -9   1   4 1011.02 121.304   2
  -9   1   2 1666.32 147.287   2
  -9   1   1 3810.10 207.079   2
  -9   1  -1 5332.38 397.348   2
  -9   1  -2 870.526 70.7226   2
  -9   2   9 362.057 109.866   2
  -9  -2   7 83.4512 31.5736   2
  -9  -2   6 3890.70 299.682   2
  -9   2   4 10128.5 345.614   2
  -9   2   2 1171.66 120.214   2
  -9   2   1 292.181 114.450   2
  -9  -2  -1-13.2172 28.2654   2
  -9  -2  -2 72.7685 27.8862   2
   9   2   4 1370.03 123.510   2
  -9   3   7 238.585 43.5274   2
  -9  -3   6 2820.38 190.424   2
  -9   3   4 2970.05 182.066   2
  -9   3   2 11928.9 496.208   2
  -9   3   1 323.762 77.1172   2
  -9  -3  -1 1372.47 83.9157   2
  -9  -3  -2 10941.2 234.996   2
   9   3   4 1347.35 136.066   2
   9   3   5 866.992 123.047   2
  -9  -4   7 35.5267 41.4184   2
  -9  -4   6 391.157 116.241   2
  -9   4   4 16918.7 530.388   2
  -9   4   2 751.671 101.272   2
  -9  -4   1 7631.78 433.284   2
  -9  -4  -1 3012.59 126.939   2
  -9  -4  -2 1477.24 94.6995   2
   9   4   4 3302.64 225.542   2
  -9   5   7 11074.1 485.905   2
  -9   5   4 206.626 62.6465   2
  -9  -5   2 2627.00 281.622   2
  -9  -5   1 12915.6 553.119   2
  -9  -5  -1 3469.68 138.141   2
  -9  -5  -2 1274.19 91.4155   2
   9   5   4 792.078 125.215   2
  -9  -6   2 4886.39 376.951   2
  -9  -6   1 8701.78 460.898   2
  -9  -6  -1 9837.38 287.823   2
  -9  -6  -2 1070.02 96.5432   2
  -9  -7   1 1331.87 178.813   2
  -9  -7  -1 40.9743 61.2614   2
 -10   0   4 1778.49 228.862   2
 -10   0   2 9728.94 498.974   2
 -10   1   7 410.434 120.425   2
 -10   1   6 488.178 95.4906   2
 -10   1   4 20990.0 525.499   2
 -10   1   2 3248.26 208.137   2
 -10   1   1 489.931 90.2081   2
 -10   2   7 7365.51 426.478   2
 -10   2   6 1159.33 168.036   2
 -10   2   4 280.279 74.4437   2
 -10   2   2-8.25674 62.0187   2
 -10   2   1 15194.6 639.116   2
 -10   3   7 1488.45 183.659   2
 -10   3   4 121.598 71.4674   2
 -10   3   2 11115.7 507.551   2
 -10  -3   1 357.625 101.110   2
 -10   4   4 104.878 76.0040   2
   0   0   0 0.00000 0.00000   0
TITL shS_496_IlGu_twin1_hklf4 in P2(1)/c
REM P2(1)/c (#14 in standard setting)
CELL 0.71073   8.307344   8.879975   9.383787  90.0000 102.0042  90.0000
ZERR    8.00   0.000724   0.000608   0.000670   0.0000   0.0074   0.0000
LATT  1
SYMM -x, y+1/2,-z+1/2
SFAC C H N I
UNIT 16.00 56.00 8.00 16.00
REM  CrysAlisPro recorded range (K): Min=100.0; max=100.0; aver:100.0
TEMP -173
TREF
HKLF 5
BASF 0.39701
END
;
_shelx_hkl_checksum     42906
_shelx_res_file
;
TITL shS_496_IlGu_twin1_hklf4 in P21/c #14
    shs_496_ilgu_twin1_hklf4.res
    created by SHELXL-2018/3 at 11:38:51 on 13-Sep-2024
CELL 0.71073 8.307344 8.879975 9.383787 90 102.0042 90
ZERR 4 0.000724 0.000608 0.00067 0 0.0074 0
LATT 1
SYMM -X,0.5+Y,0.5-Z
SFAC C H I N
UNIT 8 28 8 4
EQIV $1 1-X,-0.5+Y,0.5-Z
EQIV $2 1-X,1-Y,1-Z
EQIV $3 +X,1.5-Y,-0.5+Z
L.S. 4 0 0
PLAN  6
TEMP -173
HTAB N1 I2
CONF
HTAB N1 I2_$1
HTAB N1 I2_$2
HTAB N1 I2_$3
BOND
MORE -1
BOND $H
fmap 2 53
acta
OMIT 4 6 3
REM <olex2.extras>
REM <HklSrc "%.\\shS_496_IlGu_twin1_hklf4.hkl">
REM </olex2.extras>
WGHT    0.109800    4.108900
BASF   0.38325
FVAR       2.10207
I2    3    0.633814    0.783342    0.533129    11.00000    0.02141    0.01347 =
         0.01504    0.00083    0.00506   -0.00033
I1    3    0.195456    0.893074    0.178324    11.00000    0.01885    0.01918 =
         0.03007    0.00373    0.00682    0.00346
N1    4    0.381875    0.545888    0.261811    11.00000    0.02215    0.01262 =
         0.01854    0.00120    0.00568   -0.00154
AFIX 138
H1A   2    0.412091    0.470595    0.314425    11.00000   -1.50000
H1B   2    0.417064    0.624402    0.307358    11.00000   -1.50000
H1C   2    0.419497    0.540061    0.185772    11.00000   -1.50000
AFIX   0
C2    1    0.195800    0.550595    0.221854    11.00000    0.01957    0.01963 =
         0.02047    0.00300    0.00325   -0.00091
AFIX  23
H2A   2    0.153639    0.449803    0.187631    11.00000   -1.20000
H2B   2    0.152455    0.575673    0.309573    11.00000   -1.20000
AFIX   0
C1    1    0.134874    0.664267    0.105308    11.00000    0.02404    0.02859 =
         0.01665   -0.00481    0.00065    0.00384
AFIX  23
H1D   2    0.013934    0.654792    0.073950    11.00000   -1.20000
H1E   2    0.183992    0.642845    0.019956    11.00000   -1.20000
AFIX   0
HKLF 5
REM  shS_496_IlGu_twin1_hklf4 in P21/c #14
REM wR2 = 0.1589, GooF = S = 1.117, Restrained GooF = 1.117 for all data
REM R1 = 0.0505 for 2535 Fo > 4sig(Fo) and 0.0537 for all 2744 data
REM 49 parameters refined using 0 restraints
END
WGHT      0.1098      4.1089
REM Highest difference peak  2.069,  deepest hole -1.678,  1-sigma level  0.355
Q1    1   0.1767  0.6140  0.3637  11.00000  0.05    1.84
Q2    1   0.6041  0.7172  0.4335  11.00000  0.05    1.77
Q3    1   0.5212  0.8128  0.4628  11.00000  0.05    1.58
Q4    1   0.0749  0.8961  0.2746  11.00000  0.05    1.49
Q5    1   0.0915  0.9313  0.1051  11.00000  0.05    1.36
Q6    1   0.7408  0.7771  0.4951  11.00000  0.05    1.35
;
_shelx_res_checksum     11766
