# Supplementary material for: Crystal structure and Hirshfeld surface analysis of the salt 2-iodo­ethyl­ammonium iodide – a possible side product upon synthesis of hybrid perovskites
Source: Acta Crystallogr E Crystallogr Commun. 2024 Oct 31;80(Pt 11):1226–9. doi: 10.1107/S205698902401034X (PMC11660464; doi:10.1107/S205698902401034X)
Supplement: Supplementary file 2 [file e-80-01226-Isup2.hkl]

data_I                                                                          
_shelx_title ' shS_496_IlGu_twin1_hklf4 in P21/c No14' 
_shelx_refln_list_code          4                                               
_shelx_F_calc_maximum      264.34                                               
_exptl_crystal_F_000       528.00                                               
_reflns_d_resolution_high  0.7026                                               
                                                                                
loop_                                                                           
 _space_group_symop_operation_xyz                                               
 'x, y, z'                                                                      
 '-x, y+1/2, -z+1/2'                                                            
 '-x, -y, -z'                                                                   
 'x, -y-1/2, z-1/2'                                                             
                                                                                
_cell_length_a     8.3073                                                       
_cell_length_b     8.8800                                                       
_cell_length_c     9.3838                                                       
_cell_angle_alpha  90.000                                                       
_cell_angle_beta  102.004                                                       
_cell_angle_gamma  90.000                                                       
                                                                                
_shelx_F_squared_multiplier     1.000                                           
                                                                                
loop_                                                                           
 _refln_index_h                                                                 
 _refln_index_k                                                                 
 _refln_index_l                                                                 
 _refln_F_squared_calc                                                          
 _refln_F_squared_meas                                                          
 _refln_F_squared_sigma                                                         
 _refln_observed_status                                                         
   0   0   2        118.81        150.20        11.31 o                         
   0   0   4       4500.93       4270.66        82.00 o                         
   0   0   6       9127.67       8941.56       103.30 o                         
   0   0   8       3184.01       3169.41       135.69 o                         
   0   0  10        329.50        226.84        34.84 o                         
   0  -1   1        106.12        110.99         4.80 o                         
   0  -1  -2      19902.93      18611.98        86.13 o                         
   0  -1   3      13789.78      12593.71        66.19 o                         
   0  -1   4        595.89        551.64        13.88 o                         
   0  -1   5       2613.29       2420.16        35.22 o                         
   0  -1   6      11480.34      11017.66        80.41 o                         
   0  -1   7          0.09          2.65         8.39 o                         
   0  -1   8       7928.00       7627.56       206.66 o                         
   0  -1   9        823.73        831.28        55.31 o                         
   0  -1  10        652.79        628.65        52.41 o                         
   0  -1  11       1042.01       1055.06        90.70 o                         
   0  -2   0       9132.22      10145.74        19.45 o                         
   0   2   1       6979.24       7140.56        27.08 o                         
   0  -2   2      26888.27      24748.83        70.26 o                         
   0   2   3       2760.52       2628.89        25.89 o                         
   0   2   4       3265.06       3098.37        31.42 o                         
   0  -2   5      10354.23       9931.67        67.82 o                         
   0  -2   6        238.39        207.22        10.47 o                         
   0   2   7       1718.95       1650.55        35.27 o                         
   0  -2   8       2224.40       2538.41        86.01 o                         
   0  -2   9       2903.10       2954.32        71.86 o                         
   0  -2  10        634.00        605.07        35.24 o                         
   0   2  11       2083.26       2193.45        92.09 o                         
   0   3   1       3838.60       3697.57        18.39 o                         
   0   3   2       2132.16       2142.55        21.29 o                         
   0   3   3      10679.43      10415.70        64.99 o                         
   0  -3   3      11106.30      11926.66       122.24 o                         
   0  -3   4      23452.59      22738.52        77.72 o                         
   0  -3   5         54.81         41.63         6.87 o                         
   0  -3   5       5119.20       5565.22       110.20 o                         
   0   3   6       1344.39       1291.58        24.99 o                         
   0  -3   7          6.64          6.13         4.80 o                         
   0   3   8       5835.03       6342.91       101.65 o                         
   0   3   9         73.02         43.98        11.45 o                         
   0  -3  10       5008.27       5264.09        98.90 o                         
   0  -3  11        910.40        931.84        60.40 o                         
   0  -4   0        952.26        964.94         9.74 o                         
   0  -4   1       2435.45       2440.91        12.11 o                         
   0  -4   2      14718.81      14607.74        52.04 o                         
   0   4   3       5068.23       5455.48        39.26 o                         
   0  -4  -4       5300.09       5487.28        30.64 o                         
   0  -4  -5        824.05        761.14        17.82 o                         
   0  -4   5       1462.56       1411.39        56.90 o                         
   0  -4   6       1749.48       1797.88        29.98 o                         
   0   4   7       7139.86       7101.68        78.64 o                         
   0  -4   8       2979.25       3185.04        73.79 o                         
   0  -4   9        587.62        518.36        24.28 o                         
   0  -4  10        584.23        586.37        34.36 o                         
   0   4  11        919.17        975.47        60.90 o                         
   0   5   1      18458.45      17574.23       137.13 o                         
   0   5   2          4.95         12.14         1.78 o                         
   0  -5   3      11012.83      11505.48        55.07 o                         
   0  -5   4       2073.53       2032.78        24.00 o                         
   0  -5   5       8481.39       8055.20       154.64 o                         
   0  -5   5       8630.05       8534.66        59.31 o                         
   0  -5   6       1411.89       1434.53        22.40 o                         
   0  -5   6       1534.44       1583.62        31.74 o                         
   0  -5   7         33.45         42.12         6.13 o                         
   0  -5   8       1399.56       1480.96        52.09 o                         
   0  -5   9       1986.52       1938.51        45.91 o                         
   0  -5  10        830.67        848.96        39.58 o                         
   0  -5  11        530.47        549.31        46.41 o                         
   0  -6   0      11494.88      12864.92        48.54 o                         
   0   6   1       8628.51       8465.41       104.53 o                         
   0   6   2        193.62        185.31         4.55 o                         
   0   6   3       4317.19       4348.14        32.10 o                         
   0   6   4        241.03        237.84         9.39 o                         
   0  -6   5       1346.90       1229.86        66.33 o                         
   0   6   5       2720.24       2797.40        40.65 o                         
   0  -6  -6       1730.82       1721.85        30.96 o                         
   0  -6   6       1778.36       1824.41        45.04 o                         
   0  -6   7       9175.53       9100.95        90.26 o                         
   0   6   8        821.23        867.48        40.01 o                         
   0  -6   9       1100.33       1087.29        35.26 o                         
   0   6  10          4.32          2.72         7.32 o                         
   0   7  -1       6434.24       6324.74        52.67 o                         
   0  -7   2       3337.28       3487.58       104.19 o                         
   0  -7   3       8060.38       8018.65        40.73 o                         
   0  -7  -4       3495.33       3597.16        29.87 o                         
   0  -7   5       1223.66       1166.99        68.48 o                         
   0   7   5       3053.00       3277.45        38.57 o                         
   0  -7   6       2400.10       2495.03        37.77 o                         
   0  -7   7         91.44         70.68        10.23 o                         
   0  -7   8       1259.31       1395.57        51.18 o                         
   0   7   9        290.46        270.31        18.88 o                         
   0   7  10        536.84        463.47        40.63 o                         
   0  -8   0       1064.74       1161.63        36.50 o                         
   0   8  -1       1688.22       1674.22        25.19 o                         
   0  -8   2        582.52        568.46        32.34 o                         
   0  -8   3       3655.48       3744.78        75.82 o                         
   0   8   4        354.58        338.20         9.48 o                         
   0  -8   5       6203.79       6518.55        54.33 o                         
   0  -8   6        953.03        932.05        66.57 o                         
   0  -8  -6       1292.49       1321.69        36.09 o                         
   0   8   7        628.20        638.35        30.87 o                         
   0   8   8        439.55        416.41        36.53 o                         
   0  -8   9       3155.86       2951.72       118.20 o                         
   0  -9   1       1099.33        934.17        14.91 o                         
   0  -9   2        280.84        274.45        24.82 o                         
   0  -9   3      10433.45      11025.88       142.85 o                         
   0  -9   4          4.87         13.88         6.35 o                         
   0  -9   5       5042.21       5208.46        85.19 o                         
   0  -9   6        532.93        511.22        36.34 o                         
   0  -9  -6        640.79        543.02        42.41 o                         
   0  -9   7         27.93         24.05        14.40 o                         
   0 -10   0       6816.83       7586.37       260.54 o                         
   0 -10   1         72.63         55.49        14.18 o                         
   0 -10  -2         17.85         17.03         9.07 o                         
   0 -10   3        739.03        743.16        41.10 o                         
   0 -10   4         26.83         19.40         9.30 o                         
   0 -10   5       2993.42       3016.47        69.48 o                         
   0 -10   6       1505.58       1449.68        79.34 o                         
   0 -10   7        580.29        502.97        48.43 o                         
   0 -11   1       1866.49       1829.43        72.17 o                         
   0 -11   2       1622.30       1552.70        66.29 o                         
   0 -11   3       1699.43       2133.46        83.29 o                         
   0 -11   4         79.27        109.79        18.58 o                         
   0 -11   5       1003.29       1057.06        51.16 o                         
  -1   0  10       2397.88       2448.61        99.52 o                         
  -1   0   8      12976.19      13796.28       283.30 o                         
  -1   0   6        851.96        762.24        18.77 o                         
  -1   0   4      61709.23      56793.91       301.01 o                         
   1   0  -2        744.16        798.01        26.25 o                         
   1   0   0       4145.17       3314.36        11.03 o                         
   1   0   2      30139.46      28746.83       157.11 o                         
  -1   0  -4       8257.70       8021.11        66.54 o                         
   1   0   6       1505.53       1539.54        43.73 o                         
   1   0   8       1838.40       1931.18       103.56 o                         
   1   0  10       8701.50       8708.94       178.16 o                         
  -1  -1  11         98.57         48.94        32.83 o                         
  -1  -1  10       4683.38       4575.00       135.59 o                         
  -1  -1   9       1070.01       1029.12        62.34 o                         
  -1  -1   8        559.68        548.77        28.72 o                         
  -1  -1   7       6218.07       5674.39        66.77 o                         
  -1  -1   6       5306.10       5443.24        82.16 o                         
  -1  -1   5        220.25        223.45        16.24 o                         
  -1  -1   4         13.37          7.15         3.90 o                         
   1  -1  -3         20.08         21.76         5.09 o                         
   1  -1  -2      21918.14      21069.37        93.57 o                         
   1  -1  -1       9474.32       9718.51        39.50 o                         
   1  -1   0          2.03         16.23         1.21 o                         
   1  -1   1       1476.00       1571.24        17.84 o                         
  -1   1  -2      22568.67      20721.33        79.82 o                         
   1  -1   3        303.12        307.45        11.25 o                         
   1  -1   4      21122.56      20122.06       128.67 o                         
   1  -1   5       3784.17       3683.09        61.65 o                         
   1  -1   6       1103.23       1037.16        35.96 o                         
   1  -1   7       3940.78       4191.76       105.80 o                         
   1  -1   8      10192.87      10463.27       240.93 o                         
   1  -1   9          8.67         19.53        11.26 o                         
   1  -1  10        149.33        119.81        23.61 o                         
   1  -1  11        387.27        323.16        51.00 o                         
  -1   2  11        580.32        477.74        48.30 o                         
  -1   2  10        133.92        110.98        17.94 o                         
  -1   2   9       3055.94       2954.05        50.37 o                         
  -1   2   8       4042.60       4174.16        77.57 o                         
  -1  -2   7       1840.20       1638.10        35.63 o                         
  -1  -2   6      10370.87      10270.05        79.46 o                         
  -1   2   5       6493.54       6314.15        65.91 o                         
  -1  -2   4       5566.47       5643.02        48.44 o                         
   1  -2  -3       5966.91       5946.23        43.66 o                         
   1  -2  -2      17579.97      16860.88        44.86 o                         
   1   2  -1       1584.85       1551.56        11.00 o                         
  -1  -2   0      11355.42      11210.68         9.12 o                         
   1   2   1      18700.01      19088.27        39.74 o                         
   1  -2   2        317.52        319.25         6.98 o                         
  -1   2  -3       5251.78       5009.65        31.18 o                         
   1   2   4        144.89        132.05         7.72 o                         
  -1   2  -5       7867.91       7763.46        72.17 o                         
  -1  -2  -5       8680.21       8651.52       131.87 o                         
   1  -2   6       1829.86       1797.14        33.03 o                         
   1   2   7       2376.29       2353.54        56.16 o                         
   1  -2   8       3762.40       3853.68       103.05 o                         
   1  -2   9       1136.13       1156.34        44.74 o                         
   1   2  10       1513.43       1508.73        52.89 o                         
   1  -2  11        745.89        778.96        55.47 o                         
  -1   3  11        244.44        180.00        34.26 o                         
  -1   3  10        718.04        585.80        36.08 o                         
  -1   3   9         15.79         -5.39         5.39 o                         
  -1  -3   8       8087.62       7746.10       112.11 o                         
  -1  -3   7       4347.12       3878.96        57.03 o                         
  -1  -3   6        196.98        176.85        11.39 o                         
  -1   3   5       3015.92       2935.63        45.06 o                         
  -1  -3   4        525.12        527.93        15.12 o                         
  -1   3   3        686.90        653.49        14.16 o                         
  -1  -3   3       7323.00       6782.04        49.62 o                         
  -1  -3   2       4532.63       4440.41        23.57 o                         
   1   3  -1      13946.27      13408.04        43.98 o                         
  -1   3   0      69876.00      72425.16        40.74 o                         
   1  -3   1        229.44        288.40         6.07 o                         
  -1   3  -2       2090.61       2023.07        16.47 o                         
   1  -3   3        194.84        218.72         8.57 o                         
   1  -3   3        212.34        259.10        12.76 o                         
   1  -3   4       2012.58       1948.34        23.55 o                         
   1  -3   5        260.59        231.33        12.68 o                         
  -1   3  -5        336.62        296.80        18.92 o                         
  -1   3  -6      15194.09      14941.21        84.00 o                         
   1  -3   7       3204.67       3102.40        63.60 o                         
   1  -3   8        100.03         81.40        17.16 o                         
   1   3   9        909.43        909.14        38.91 o                         
   1  -3  10         57.34         74.86        15.72 o                         
   1  -3  11        382.66        396.62        40.53 o                         
  -1  -4  11       2710.08       2722.92       103.16 o                         
  -1  -4  10        261.63        261.29        26.05 o                         
  -1  -4   9        874.25        819.90        30.22 o                         
  -1   4   8       1583.55       1540.00        52.58 o                         
  -1  -4   7        805.62        719.62        26.16 o                         
  -1  -4   6       8686.89       8806.18        73.19 o                         
  -1  -4   5       1706.41       1560.52        32.49 o                         
  -1   4   4        182.51        196.68         6.42 o                         
  -1   4   3       2940.54       2711.04        56.51 o                         
  -1   4   3       4954.48       5090.33        38.26 o                         
  -1   4   2      15103.87      13973.23        45.25 o                         
  -1   4   1       2519.29       2395.74        18.15 o                         
   1   4   0      14773.36      15405.91        18.39 o                         
  -1   4  -1        764.58        771.87         9.73 o                         
  -1  -4  -2       5089.08       5265.27        31.94 o                         
  -1  -4  -3      15308.92      15542.74        47.99 o                         
   1  -4   4       3296.28       3300.19        32.01 o                         
   1  -4   5       1886.43       1816.74        66.98 o                         
   1  -4   5       7713.10       8072.53        50.58 o                         
   1  -4   6        952.72        951.82        18.13 o                         
   1   4   7       1332.63       1323.77        26.74 o                         
   1   4   8       4498.78       4674.01        79.84 o                         
   1   4   9        985.53       1027.55        30.47 o                         
   1  -4  10          6.58         10.89         7.96 o                         
  -1   5  11       2167.27       2459.38        95.72 o                         
  -1   5  10        287.84        270.37        23.79 o                         
  -1  -5   9       3483.99       3288.33        60.64 o                         
  -1  -5   8       1308.92       1285.07        49.04 o                         
  -1  -5   7          2.45         -2.73         5.26 o                         
  -1   5   6         30.69         29.85         6.46 o                         
  -1  -5   6         49.77         58.59         7.65 o                         
  -1   5   5       9559.35       9202.54       131.70 o                         
  -1  -5   5      15499.43      16009.84       120.27 o                         
  -1  -5   4        185.31        168.81         7.68 o                         
  -1   5   3      17323.58      16348.90        60.12 o                         
  -1  -5   2        166.53        160.88         5.22 o                         
  -1   5   1        781.32        771.68         9.88 o                         
   1  -5   0       4487.90       4746.22        17.90 o                         
   1  -5   1      12890.38      12981.13        45.74 o                         
  -1   5  -2       3666.80       3821.27        26.50 o                         
  -1   5  -3       6528.28       7090.12        42.79 o                         
   1   5   4        563.36        535.53        14.19 o                         
   1  -5   5       6396.91       5894.82       130.76 o                         
   1  -5   5       6939.39       6105.08        42.54 o                         
   1  -5   6       2120.92       2126.16        36.24 o                         
   1  -5   6       2621.32       2914.99        48.12 o                         
   1   5   7         99.48         80.59         5.63 o                         
   1  -5   8        632.91        682.35        43.42 o                         
   1   5   9       3055.86       3235.33        71.74 o                         
   1   5  10          7.21          1.48         6.90 o                         
  -1  -6  11       3609.89       3465.15       111.91 o                         
  -1  -6  10        527.03        516.03        25.84 o                         
  -1   6   9        818.36        749.34        30.73 o                         
  -1  -6   8       1551.29       1829.27        60.00 o                         
  -1  -6   7        414.13        359.21        19.96 o                         
  -1  -6   6        160.22        137.05        11.15 o                         
  -1  -6   6        259.77        199.91        25.52 o                         
  -1  -6   5       7764.43       7887.02        67.03 o                         
  -1  -6   4       5278.68       5215.73        41.82 o                         
  -1  -6   3       6283.46       6260.44        36.43 o                         
  -1  -6   2          6.39          8.66         1.85 o                         
  -1   6   1       1713.53       1720.19        26.72 o                         
   1  -6   0         37.89         58.37         3.41 o                         
  -1   6  -1        969.52        989.11        20.30 o                         
   1  -6   2       3184.79       3427.56        29.38 o                         
   1  -6   3      19928.27      21594.16        75.63 o                         
   1  -6   4       2124.75       2233.80        28.12 o                         
   1  -6   5       1969.79       1854.79        80.69 o                         
   1  -6   5      11144.20      12267.44        76.12 o                         
  -1  -6  -6          6.36          9.55         5.04 o                         
   1   6   6       1179.01       1277.81        31.95 o                         
  -1  -6  -7        731.72        658.27        19.06 o                         
   1  -6   8        233.17        209.68        24.86 o                         
   1   6   9       2196.10       2366.23        60.84 o                         
   1  -6  10        905.90        867.28        39.31 o                         
  -1  -7  10        427.50        357.20        43.18 o                         
  -1   7  10       1102.87        994.53        65.13 o                         
  -1   7   9        456.10        376.34        23.55 o                         
  -1  -7   8       1890.16       1899.56        60.66 o                         
  -1   7   7       2415.21       2303.50        46.82 o                         
  -1  -7   6       2084.40       2178.53        94.59 o                         
  -1   7   6       3379.63       3373.45        47.07 o                         
  -1  -7   5       7015.01       7232.99        55.54 o                         
   1  -7  -4          9.76         10.53         3.23 o                         
  -1   7   3       8990.30       9254.89        56.51 o                         
  -1  -7   2       3551.55       3372.16        57.33 o                         
   1   7  -1       4321.96       4507.40        51.46 o                         
   1  -7   0       5364.48       5816.24        23.23 o                         
   1  -7   1       1968.47       2309.52        34.32 o                         
   1   7   2        802.19        626.71        11.90 o                         
   1  -7   3        902.34        875.83        15.59 o                         
   1   7   4       2070.58       2275.66        25.88 o                         
   1  -7   5        495.75        519.49        15.16 o                         
   1  -7   6       2375.72       2381.55        98.47 o                         
   1   7   6       2441.89       2681.73        42.18 o                         
   1   7   7       1465.25       1401.59        28.96 o                         
   1  -7   8       1723.61       1922.83        59.80 o                         
   1  -7   9       1327.48       1308.70        44.65 o                         
   1   7  10         64.23         44.05        18.05 o                         
  -1  -8   9       2064.03       1863.02        95.60 o                         
  -1   8   9       2160.15       2126.86        79.31 o                         
  -1   8   8        393.79        368.38        36.39 o                         
  -1   8   7       1957.33       1931.34        53.61 o                         
  -1   8   6        800.94        794.74        32.85 o                         
   1  -8  -5       1335.03       1328.86        25.16 o                         
  -1  -8   4        668.66        711.48        16.08 o                         
   1  -8  -3       2888.98       2944.57        78.95 o                         
  -1  -8   2        670.22        635.98        34.99 o                         
   1  -8  -1       2754.13       2823.22        44.04 o                         
   1  -8   0        669.16        631.46         9.73 o                         
   1  -8   1      10216.03      12360.34        81.35 o                         
   1  -8   2       1272.88       1470.96        50.62 o                         
   1  -8   3       6822.11       6246.25        50.35 o                         
   1   8   4        719.88        771.54        16.47 o                         
  -1  -8  -5       6095.72       6489.99        63.95 o                         
   1  -8   6          7.78         -8.56        12.82 o                         
   1   8   6        351.93        365.83        20.25 o                         
   1  -8   7       2029.31       2195.60        56.92 o                         
   1  -8   8        659.90        626.59        45.64 o                         
  -1  -9   7       4269.12       4355.75       150.39 o                         
  -1  -9   6        191.37        111.43        26.37 o                         
  -1  -9   6        310.28        324.06        44.13 o                         
  -1  -9   5       2587.03       2565.79        60.84 o                         
  -1  -9   4          4.84          8.87         6.44 o                         
  -1  -9   3       6865.97       7165.37       132.25 o                         
  -1  -9   2        269.19        244.73        23.67 o                         
  -1  -9   1      13125.39      11041.38        91.56 o                         
   1  -9   0         34.19         40.69         2.88 o                         
   1  -9   1        178.04        232.76        18.93 o                         
   1  -9   2        563.15        657.86        47.84 o                         
   1  -9   3         53.42         86.22        17.65 o                         
   1  -9   4        465.48        442.78        25.07 o                         
  -1  -9  -5        382.65        348.50        23.59 o                         
   1  -9   6         11.50          4.20         8.50 o                         
  -1  -9  -6        118.90         96.63        22.16 o                         
   1  -9   7       3292.02       3299.42        86.34 o                         
  -1 -10   7        450.54        432.55        48.52 o                         
  -1 -10   6          1.96         12.87        15.44 o                         
   1 -10  -5         40.19         61.07        13.82 o                         
  -1 -10   4       3731.07       3669.24        75.23 o                         
  -1 -10   3        492.34        523.69        35.61 o                         
   1 -10  -2         47.32         45.29        11.75 o                         
   1 -10  -1        939.35        929.66        66.81 o                         
   1  10   0         21.72         19.38         2.39 o                         
   1  10   1       3663.85       3843.49        60.70 o                         
   1  10   2       3642.24       4204.96        92.61 o                         
  -1 -10  -3       2625.94       3112.67        80.42 o                         
  -1 -10  -4       1394.36       1361.52        44.90 o                         
  -1 -10  -5       2286.73       2553.84        73.18 o                         
  -1 -11   4         14.78          6.42         8.78 o                         
  -1 -11   3       2594.02       2655.89        94.96 o                         
  -1 -11   2       1726.67       1847.85        68.66 o                         
  -1 -11   2       2734.75       3003.91       130.96 o                         
   1 -11  -1         42.62         49.00        16.32 o                         
  -1 -11   0        101.65        102.37        13.02 o                         
  -1 -11  -1       1327.58       1241.31        59.32 o                         
  -1 -11  -2       2609.95       3015.99       126.22 o                         
  -1 -11  -3        519.31        659.04        80.37 o                         
  -1 -11  -4       2265.63       2546.47        75.04 o                         
  -2   0  10        694.80        661.36        54.91 o                         
  -2   0   8      18308.70      16617.35       108.32 o                         
  -2   0   6       3113.90       2982.79        61.84 o                         
   2   0  -4        421.34        396.23        26.86 o                         
   2   0  -2      41207.64      38079.41       200.47 o                         
   2   0   0      30411.74      29994.93        18.97 o                         
   2   0   2       6182.12       6261.64        57.59 o                         
   2   0   4         60.52         58.69        11.10 o                         
  -2   0  -6      24775.76      23945.66       126.35 o                         
   2   0   8       1349.18       1430.83        87.26 o                         
   2   0  10        972.35       1089.84        65.77 o                         
  -2  -1  11       2523.09       2497.63       144.99 o                         
  -2  -1  10       1238.51       1217.55        72.40 o                         
  -2  -1   9          4.21          4.32         3.95 o                         
  -2  -1   8        377.52        363.19        51.17 o                         
  -2  -1   7        186.67        134.12        22.64 o                         
  -2  -1   6       7509.37       7435.02        97.15 o                         
   2  -1  -5       7133.21       7054.68        86.33 o                         
  -2  -1   4        196.27        169.71        12.53 o                         
   2  -1  -3        843.94        790.91        22.60 o                         
  -2  -1   2      23415.01      22633.74        83.91 o                         
  -2  -1   1        909.94       1039.00        24.88 o                         
   2  -1   0      67115.03      61976.41        49.22 o                         
   2   1   1       7943.31       7906.60        37.86 o                         
   2  -1   2       1192.59       1215.16        18.69 o                         
  -2   1  -3      14064.75      14314.33        67.48 o                         
   2  -1   4       8477.64       8172.27        57.54 o                         
  -2   1  -5          9.02         17.37         5.71 o                         
  -2  -1  -5       2597.02       3029.39        83.16 o                         
  -2  -1  -6        717.87        706.34        20.93 o                         
   2  -1   7        297.97        237.99        26.37 o                         
   2  -1   8       3324.86       3652.08       141.88 o                         
   2  -1   9       1958.14       2051.98        84.63 o                         
   2  -1  10         54.87         35.61        15.90 o                         
   2  -1  12       1205.13       1356.39        71.23 o                         
  -2  -2  11       1143.05       1109.17        70.86 o                         
  -2   2  10       2991.72       2829.33        76.60 o                         
  -2  -2   9       2384.68       2116.03        43.39 o                         
  -2   2   8       4603.87       4525.12       118.33 o                         
  -2  -2   7       2709.05       2427.58        60.07 o                         
  -2   2   6       5818.89       5644.77        59.66 o                         
   2   2  -5        549.04        561.84        20.59 o                         
   2  -2  -4       8191.25       7781.95        46.96 o                         
   2  -2  -3      16004.29      14576.94        96.12 o                         
  -2  -2   3      19267.71      18621.73        80.85 o                         
  -2  -2   2         10.42         14.34         2.13 o                         
  -2  -2   1       3300.57       3157.21        30.56 o                         
  -2   2   0        394.28        425.57         3.52 o                         
   2  -2   1      11633.89      11768.00        44.23 o                         
   2   2   2       3893.53       4064.94        25.19 o                         
  -2  -2  -3       9680.99      10208.95        48.01 o                         
  -2   2  -4       9019.71       8983.11        54.72 o                         
   2  -2   5       4679.73       4624.36        68.54 o                         
   2  -2   5       8869.52       9397.10        77.08 o                         
   2   2   6       2785.61       2914.90        45.51 o                         
  -2  -2  -7       1850.93       1632.21        24.57 o                         
   2  -2   8       6735.93       7341.10       141.32 o                         
   2  -2   9          7.49         -5.28         7.01 o                         
   2   2  10       1300.55       1405.93        39.81 o                         
   2  -2  11       1690.50       1773.29        97.18 o                         
  -2   3  11       2112.15       2065.30        93.75 o                         
  -2   3  10          0.15         -3.89         7.30 o                         
  -2   3   9       1091.36       1001.49        32.60 o                         
  -2  -3   8       5238.49       5583.73       130.74 o                         
  -2   3   7        393.62        347.23        24.08 o                         
  -2   3   6       1599.72       1613.88        31.91 o                         
  -2  -3   5       8150.10       7832.78        74.21 o                         
  -2   3   4      23347.71      22157.61        70.73 o                         
  -2   3   3         28.15         36.46         7.43 o                         
   2   3  -3        149.23        145.06         6.57 o                         
  -2   3   2       3966.18       3934.11        24.57 o                         
  -2   3   1         34.44         43.00         3.47 o                         
  -2   3   0       1908.40       1737.11         4.55 o                         
   2  -3   1        201.81        206.70         5.36 o                         
  -2  -3  -2      30436.97      28741.40        70.26 o                         
  -2  -3  -3       7289.03       7579.49        44.21 o                         
   2  -3   4          8.50          2.66         2.58 o                         
   2  -3   5       1886.50       2083.93        64.93 o                         
  -2   3  -5       3926.43       4301.21        45.29 o                         
   2  -3   6          0.04         13.25         5.36 o                         
  -2  -3  -7        375.29        343.00        11.63 o                         
   2  -3   8        964.34       1034.93        40.05 o                         
   2   3   9       2162.93       2250.11        46.12 o                         
   2  -3  10       2415.56       2624.27        52.10 o                         
  -2   4  11        124.46         46.33        23.52 o                         
  -2   4  10       3591.38       3640.99        85.34 o                         
  -2  -4   9        961.05        851.47        31.41 o                         
  -2  -4   8        986.05       1071.44        57.33 o                         
  -2   4   7       1372.24       1431.98        45.92 o                         
  -2   4   6       7106.45       6959.24        64.98 o                         
  -2  -4   5       1027.55        937.82        25.43 o                         
  -2  -4   5       1539.61       1353.23        34.48 o                         
   2   4  -4       5658.63       5365.41        39.30 o                         
  -2   4   3      10321.51       9438.25        48.68 o                         
   2   4  -2       5375.49       5564.00        37.58 o                         
   2  -4  -1      16994.63      16113.06        61.80 o                         
  -2   4   0       7144.03       7177.63        16.18 o                         
   2  -4   1       4224.84       4465.87        29.69 o                         
  -2   4  -2        784.30        781.42        12.34 o                         
   2   4   3       3159.99       3211.55        26.89 o                         
   2   4   4      11384.65      11048.76        63.26 o                         
  -2   4  -5       2888.60       3088.05        34.97 o                         
   2  -4   6         13.75         10.05         5.45 o                         
   2  -4   6        131.10        132.54        15.82 o                         
   2   4   7        305.76        326.46        16.12 o                         
   2  -4   8       6548.69       6994.48       100.78 o                         
   2  -4   9        234.87        198.82        19.68 o                         
   2   4  10       1580.20       1754.83        56.20 o                         
  -2  -5  11         83.04         18.06        11.94 o                         
  -2  -5  10          0.11          0.79         5.80 o                         
  -2   5   9       3132.36       3004.13        59.16 o                         
  -2  -5   8        838.22        964.84        53.93 o                         
  -2  -5   7       9073.05       8626.92        72.04 o                         
  -2   5   6        197.21        166.99        12.88 o                         
  -2  -5   6       1074.55        994.05        27.46 o                         
  -2   5   5       5509.49       4202.94        39.75 o                         
  -2   5   4       2409.93       2261.68        23.18 o                         
   2   5  -3      10092.00      10011.83        56.79 o                         
   2  -5  -2       2161.21       2080.67        24.77 o                         
   2   5  -1        914.24        907.75        12.68 o                         
  -2  -5   0        985.80       1039.80         5.26 o                         
  -2   5  -1      12272.95      12476.17        49.11 o                         
  -2   5  -2       3868.71       4095.79        27.15 o                         
   2   5   3       7338.40       7873.22        46.97 o                         
   2  -5   4        393.80        393.01        11.87 o                         
   2  -5   5       5470.92       5466.30       137.53 o                         
   2  -5   5       5524.10       5348.37        44.43 o                         
   2   5   6         10.26          5.17         6.37 o                         
   2  -5   6       1302.17       1325.11        49.83 o                         
   2   5   7       7040.55       7711.07        77.01 o                         
   2   5   8         61.13         85.09        16.91 o                         
   2  -5   9         11.75         14.30         8.60 o                         
   2   5  10        320.20        278.90        25.09 o                         
  -2   6  11        527.78        436.82        48.67 o                         
  -2  -6  10          8.08          2.48         6.31 o                         
  -2  -6   9       1290.65       1179.64        38.55 o                         
  -2   6   8       2340.32       2234.52        79.10 o                         
  -2   6   7       1763.54       1626.51        47.16 o                         
  -2   6   6         76.51         69.33        10.85 o                         
  -2  -6   6       1152.02       1134.45        34.97 o                         
  -2  -6   5       3047.05       2938.93        41.59 o                         
  -2  -6   4         91.33         74.52         5.76 o                         
  -2  -6   3      12604.80      12255.54        75.51 o                         
   2   6  -2       3198.48       3152.50        27.41 o                         
   2  -6  -1      23751.61      22912.33        52.91 o                         
   2  -6   0       3691.91       3796.11        11.39 o                         
  -2   6  -1       2560.13       2584.06        24.38 o                         
   2  -6   2         27.68         30.00         3.34 o                         
   2   6   3       2658.12       2942.67        30.36 o                         
   2  -6   4        214.73        229.93        11.19 o                         
   2  -6   5       5904.47       6427.39        53.27 o                         
   2   6   6       3073.13       3621.01        88.61 o                         
   2  -6   6       3424.18       3739.26        87.73 o                         
   2  -6   7        833.96        784.15        31.95 o                         
   2  -6   8        106.53         95.43        18.91 o                         
   2   6   9        303.79        345.43        24.28 o                         
   2  -6  10         26.69         29.47        10.48 o                         
  -2   7  10        606.90        550.25        28.73 o                         
  -2   7   9       2350.27       2268.94        52.84 o                         
  -2  -7   8       1184.11       1303.63        52.56 o                         
  -2   7   7       3534.76       3313.50        65.25 o                         
  -2  -7   6       3025.85       3037.04        44.89 o                         
  -2   7   5       3704.29       3633.21        45.15 o                         
  -2   7   4       2093.80       2056.45        30.31 o                         
  -2   7   3       1418.27       1388.52        23.84 o                         
  -2  -7   2        350.15        356.34         8.64 o                         
   2   7  -1         47.57         64.70         8.27 o                         
   2   7   0       5117.27       5401.01        17.95 o                         
   2  -7   1        567.09        536.66         8.27 o                         
  -2  -7  -2       4409.97       4450.25        40.42 o                         
   2  -7   3       2684.77       2957.13        70.07 o                         
   2  -7   4       2043.17       2298.79        31.67 o                         
   2  -7   5       2855.85       3180.97       117.25 o                         
   2   7   5       4126.80       4495.61        53.88 o                         
   2  -7   6        211.06        240.23        35.47 o                         
   2  -7   6       1382.97       1414.37        37.21 o                         
   2   7   7       3249.43       3605.71        67.10 o                         
   2   7   8       1162.66       1286.20        57.74 o                         
   2   7   9       1534.38       1731.73        52.11 o                         
  -2  -8   9        154.69        105.87        18.14 o                         
  -2  -8   8        515.61        447.52        40.34 o                         
  -2   8   7        103.13         48.74        16.38 o                         
  -2   8   6       1138.50       1123.00        47.73 o                         
  -2   8   5       4640.33       5233.72        62.89 o                         
  -2  -8   4        296.07        293.04        12.67 o                         
  -2  -8   3      10478.64      10576.70        51.39 o                         
  -2  -8   2        970.51        953.41        23.77 o                         
   2  -8  -1        263.18        260.44        17.64 o                         
  -2  -8   0       1170.60       1206.03         8.63 o                         
  -2   8  -1       7678.88       8140.02        75.02 o                         
   2   8   2          0.11          0.07         1.57 o                         
   2  -8   3       8450.52       8925.90        79.50 o                         
   2  -8   4       1132.79       1299.58        46.88 o                         
   2  -8   5       2779.58       2606.05        48.07 o                         
   2  -8   6        320.10        318.30        34.63 o                         
   2  -8   6        334.88        403.66        25.25 o                         
   2   8   7        678.36        739.75        41.67 o                         
   2   8   8        407.12        348.96        42.12 o                         
  -2  -9   7        441.76        380.62        49.37 o                         
  -2  -9   6        173.59        107.12        26.36 o                         
  -2  -9   5       8085.92       7821.26       182.92 o                         
  -2  -9   4         33.52         33.08        16.00 o                         
   2  -9  -3         85.60        102.42        19.73 o                         
   2  -9  -2        352.18        324.62        27.69 o                         
   2  -9  -1         46.00         53.59         8.93 o                         
  -2   9   0       1244.12       1241.38        12.96 o                         
   2  -9   1        970.93       1088.49        23.20 o                         
   2   9   2          3.28          4.00         8.47 o                         
   2  -9   3       6474.20       7758.53       131.26 o                         
   2  -9   4        429.79        424.65        28.57 o                         
   2  -9   5       4194.17       4547.32        91.19 o                         
   2  -9   6          0.87         10.41        14.69 o                         
  -2 -10   6         35.95         26.99        19.57 o                         
  -2 -10   5       2381.25       1761.03        90.51 o                         
  -2 -10   4          9.49         17.50        18.01 o                         
  -2 -10   3       3503.65       3549.77       145.13 o                         
   2 -10  -2       2092.59       2159.62        73.36 o                         
   2 -10  -1        690.74        581.05        39.26 o                         
   2 -10   0       1975.01       1920.09        16.90 o                         
   2  10   1       2481.27       2597.23        59.33 o                         
   2  10   2        333.36        321.36        28.32 o                         
   2  10   3       3366.97       3719.41        74.46 o                         
   2  10   4         51.24         51.15        12.38 o                         
  -2 -10  -5        903.63       1201.23        86.82 o                         
  -2 -11   3        835.55        801.14        76.44 o                         
  -2 -11   2       1406.30       1350.81        61.22 o                         
   2 -11  -1         16.00         10.42        12.74 o                         
   2 -11   0       4567.35       5542.47       238.18 o                         
  -2 -11  -3        473.76        649.39        79.55 o                         
   2  11   4       1151.01       1280.46        50.43 o                         
   2  11   5       1155.36       1221.66        74.28 o                         
  -3   0  10       2294.08       2092.88        96.71 o                         
  -3   0   8       2087.76       2153.36       119.26 o                         
  -3   0   6      14535.67      14584.83       136.16 o                         
   3   0  -4      10536.75      10135.51       141.80 o                         
   3   0  -2       6609.09       6733.63        69.06 o                         
  -3   0   0        624.19        740.23         4.03 o                         
   3   0   2      47132.89      50998.11       198.49 o                         
   3   0   4       4122.24       4323.61        62.10 o                         
   3   0   6       1036.07       1002.05        27.55 o                         
   3   0   8       8058.64       8549.23       147.60 o                         
   3   0  10        348.63        382.17        27.17 o                         
  -3  -1  11        129.73        104.14        40.43 o                         
  -3  -1  10       2192.29       2142.69        98.16 o                         
  -3  -1   9       3137.07       3102.69       110.76 o                         
  -3  -1   8       5319.14       5975.34       197.19 o                         
   3  -1  -7        507.78        515.51        41.04 o                         
  -3  -1   6       9391.28       9088.89       107.13 o                         
  -3  -1   5        485.11        434.78        22.08 o                         
   3  -1  -4      24218.06      22771.56       140.86 o                         
  -3  -1   3      12280.08      11630.76        72.19 o                         
  -3  -1   2        509.04        551.93        20.70 o                         
  -3  -1   1      11522.83      13098.70       160.89 o                         
  -3  -1   0      17279.12      16945.07        18.97 o                         
  -3  -1  -1          9.32         15.63         2.96 o                         
   3  -1   2       2956.65       3161.74        28.52 o                         
   3  -1   3        848.67        912.48        19.86 o                         
  -3  -1  -4       4950.10       4980.11        44.50 o                         
  -3   1  -5       5198.72       5136.79        73.92 o                         
   3  -1   5       6080.46       6175.40        64.96 o                         
   3  -1   6         80.91         77.65         8.72 o                         
   3  -1   7         42.06         37.39         6.83 o                         
   3  -1   8       4626.42       4885.79       109.56 o                         
   3  -1   9        188.47        189.35        19.04 o                         
   3  -1  10       3443.02       3812.67        64.51 o                         
   3  -1  11       1021.71        972.05        75.99 o                         
  -3   2  11        746.20        554.14        53.39 o                         
  -3  -2  10       2125.35       1982.33        66.12 o                         
  -3   2   9        156.55         85.07        17.59 o                         
  -3  -2   8       3561.94       3504.71       105.89 o                         
  -3   2   7       7532.22       6458.87        57.93 o                         
   3  -2  -6          0.41          2.44         3.76 o                         
   3   2  -5       1307.25       1241.36        29.48 o                         
   3  -2  -5       6196.28       5603.26       107.10 o                         
   3   2  -4         33.03         37.84         4.60 o                         
  -3  -2   3       9261.20       8940.14        50.89 o                         
   3   2  -2       3048.05       3333.48        37.41 o                         
  -3   2   1       8702.50       7718.13        65.03 o                         
  -3  -2   0      19654.55      21046.24        22.25 o                         
  -3   2  -1       8180.41       7898.54        52.05 o                         
   3   2   2       4643.14       4623.79        31.62 o                         
   3  -2   3       8739.02       9183.42        47.75 o                         
   3  -2   4       8937.02       9129.81        51.95 o                         
  -3   2  -5       1019.93       1150.21        21.11 o                         
   3  -2   6       3883.95       4065.82        48.71 o                         
   3   2   7       5091.57       5038.46        52.39 o                         
   3  -2   8       1912.53       2073.88        41.19 o                         
   3  -2   9        175.45        172.82        14.84 o                         
   3   2  10         69.26         67.90        10.62 o                         
  -3   3  11        389.73        340.11        42.08 o                         
  -3   3  10        165.58        133.95        20.38 o                         
  -3   3   9       2850.33       2648.87        72.15 o                         
  -3   3   8       8091.69       7742.84       156.77 o                         
  -3   3   7        117.21        114.42        14.29 o                         
   3   3  -6       3799.54       3540.49        37.66 o                         
  -3  -3   5        122.34        110.32         9.97 o                         
   3  -3  -5        284.27        244.57        11.23 o                         
   3   3  -4        352.65        353.80        10.96 o                         
   3   3  -3       4704.73       4647.05        36.01 o                         
  -3   3   2      29742.59      30508.20       100.82 o                         
  -3   3   1       6233.75       6208.23        42.21 o                         
  -3  -3   0         29.98         32.15         3.21 o                         
  -3  -3  -1       2893.32       2957.38        28.95 o                         
  -3   3  -2        343.57        320.46         8.75 o                         
  -3  -3  -3       2313.89       2456.46        28.76 o                         
   3  -3   4       3556.50       3755.48        34.01 o                         
   3   3   5       7035.56       7600.00        54.10 o                         
   3   3   6       7513.76       8238.33        77.82 o                         
   3   3   7        195.59        212.35        14.37 o                         
   3  -3   8       1456.89       1595.58        51.11 o                         
   3   3   9          7.21          3.43         5.95 o                         
   3  -3  10        413.56        428.45        29.54 o                         
  -3  -4  11       1896.01       2048.53        94.49 o                         
  -3  -4  10       2052.27       1790.82        61.81 o                         
  -3  -4   9        609.03        507.32        32.64 o                         
  -3   4   8       3370.50       3491.76       104.48 o                         
  -3   4   7       1010.13       1006.66        28.01 o                         
   3  -4  -6       2233.64       2117.22        32.22 o                         
   3   4  -6       2825.64       2559.55        81.22 o                         
  -3  -4   5       9376.85       8487.38        84.51 o                         
  -3  -4   5      10549.05      10477.73        68.11 o                         
   3   4  -4       2362.53       2210.70        27.88 o                         
  -3   4   3       3920.76       3700.96        40.29 o                         
   3   4  -2        459.08        442.50        12.20 o                         
   3  -4  -1        804.43        794.92        14.46 o                         
  -3   4   0      31110.26      30443.93        39.73 o                         
  -3  -4  -1       5084.94       5311.05        39.74 o                         
   3   4   2        142.58        144.11         5.43 o                         
  -3   4  -3       3790.74       3945.40        34.42 o                         
   3  -4   4       5296.51       5346.47        43.72 o                         
   3   4   5        967.23       1024.43        25.45 o                         
   3  -4   6       4396.13       5187.19        65.08 o                         
   3   4   7        288.24        309.31        17.16 o                         
   3  -4   8       1213.96       1206.38        46.31 o                         
   3   4   9       2752.38       3062.48        71.06 o                         
   3   4  10        468.93        530.50        32.38 o                         
  -3   5  11       3487.77       3387.12       117.65 o                         
  -3   5  10         33.45         23.27        11.35 o                         
  -3   5   9          0.71         -9.74         9.74 o                         
  -3  -5   8       1641.40       1655.79        71.75 o                         
  -3   5   7       3550.99       3492.83        50.75 o                         
  -3  -5   6        805.30        718.58        24.64 o                         
  -3   5   6       2123.22       2059.92        43.71 o                         
  -3  -5   5       4847.99       4007.21        38.24 o                         
   3   5  -4        904.50        861.12        18.52 o                         
   3   5  -3      11482.85      10936.96        75.95 o                         
   3   5  -2       4144.84       3901.32        34.18 o                         
   3   5  -1        404.48        466.61         9.66 o                         
  -3  -5   0        600.04        665.41         4.79 o                         
  -3   5  -1       6115.22       6312.56        50.00 o                         
  -3   5  -2          0.13          3.70         2.08 o                         
   3  -5   3      18578.91      21014.22        89.86 o                         
  -3  -5  -4          0.84         -0.72         2.61 o                         
   3  -5   5       8292.96       9295.17        80.16 o                         
   3   5   6        368.26        390.66        23.08 o                         
   3  -5   6        370.45        306.73        29.40 o                         
   3   5   7       3388.70       3393.64        55.71 o                         
   3  -5   8        819.51        894.55        51.13 o                         
   3   5   9        465.86        496.61        30.25 o                         
  -3   6  11       2499.68       2629.36       104.64 o                         
  -3   6  10         51.03         53.42        12.58 o                         
  -3  -6  10        378.53        413.10        43.32 o                         
  -3  -6   9       1375.64       1268.83        48.34 o                         
  -3   6   8        570.65        633.39        44.89 o                         
  -3  -6   7        212.08        187.24        18.50 o                         
  -3   6   6       1887.14       1753.93        47.18 o                         
  -3  -6   6       1891.09       1967.29        45.04 o                         
  -3  -6   5      14764.37      12597.49       102.84 o                         
  -3  -6   5      15988.37      15786.41        83.57 o                         
   3   6  -4        990.76       1035.44        31.73 o                         
   3   6  -3       3393.10       3053.67        42.46 o                         
   3   6  -2        349.96        320.67        11.03 o                         
   3   6  -1        636.67        619.94        11.90 o                         
   3   6   0        578.25        563.77         5.09 o                         
  -3  -6  -1       8635.34       8727.81        57.83 o                         
  -3   6  -2       5447.69       5601.70        41.95 o                         
   3   6   3       5607.31       5877.12        57.63 o                         
  -3   6  -4          9.03          9.68         3.96 o                         
  -3   6  -5       1083.19       1150.89        59.79 o                         
   3   6   5       1327.71       1594.80        42.81 o                         
   3   6   6       1143.56       1104.66        34.60 o                         
   3   6   7         88.16         87.40        12.10 o                         
   3   6   8       1071.76       1146.58        56.02 o                         
   3   6   9       3336.92       3766.66        78.06 o                         
  -3   7  10       1086.87       1036.30        48.71 o                         
  -3   7   9       1454.45       1411.99        49.60 o                         
  -3  -7   8       1377.02       1325.23        63.38 o                         
  -3   7   7        735.46        669.89        30.81 o                         
  -3   7   6        106.49         94.47        12.19 o                         
  -3   7   6       1582.74       1569.56        54.52 o                         
  -3  -7   5        335.09        316.76        15.17 o                         
  -3   7   4       2742.60       2396.81        45.21 o                         
   3   7  -3       1961.53       1674.91        30.71 o                         
   3   7  -2       3770.70       3546.67        27.04 o                         
  -3  -7   1       2870.29       2609.36        23.23 o                         
   3   7   0       3252.06       3449.04        14.13 o                         
   3   7   1       4281.53       4551.35        36.56 o                         
  -3   7  -2        391.60        421.02        11.64 o                         
  -3  -7  -3       7571.47       8256.73        77.24 o                         
  -3  -7  -4       2744.99       3253.25        35.56 o                         
  -3   7  -5       2578.91       2712.49        87.39 o                         
   3  -7   5       4571.59       5055.16        61.27 o                         
   3  -7   6       1361.30       1543.55        43.70 o                         
   3   7   7        873.84        977.96        38.25 o                         
   3   7   8       1070.99        988.34        51.84 o                         
   3   7   9        209.84        227.92        28.71 o                         
  -3   8   8        367.48        293.58        41.96 o                         
  -3   8   7       5633.25       5529.12       115.77 o                         
  -3   8   6        558.66        424.24        31.23 o                         
  -3   8   5       3978.30       4187.12        82.04 o                         
  -3   8   4        483.88        455.33        17.35 o                         
  -3   8   3       9116.51       9104.44        54.55 o                         
  -3   8   2          5.22          1.84         2.10 o                         
   3   8  -1       5985.36       4855.40        26.92 o                         
   3   8   0       2270.89       2189.17        14.05 o                         
  -3   8  -1        431.05        401.91        11.33 o                         
  -3   8  -2        614.10        569.45        15.51 o                         
   3   8   3       1096.76       1230.99        41.70 o                         
   3   8   4        105.19        133.56        14.07 o                         
   3   8   5        623.34        766.88        52.10 o                         
   3   8   6        735.71        681.22        44.78 o                         
   3   8   7       2688.35       2943.01        89.41 o                         
  -3  -9   6        172.84        222.64        34.72 o                         
  -3  -9   5        296.99        234.11        35.92 o                         
  -3  -9   4        667.19        628.46        54.11 o                         
  -3  -9   3       4635.41       3356.79       140.01 o                         
   3   9  -2          9.95         21.44         6.77 o                         
   3   9  -1       6760.89       6663.37        72.64 o                         
   3   9   0        731.60        675.28        11.65 o                         
   3   9   1       2642.03       2807.70        77.14 o                         
   3   9   2          3.13          2.23         7.38 o                         
   3   9   3       1875.06       1820.95        82.93 o                         
   3   9   4        102.56        123.54        21.22 o                         
   3   9   5       6420.21       7473.24       166.40 o                         
   3   9   6         53.72         80.29        21.97 o                         
  -3 -10   5       1807.35       1408.29        81.90 o                         
  -3 -10   4        617.59        637.46        56.71 o                         
  -3 -10   3       3489.31       3310.35       144.31 o                         
  -3 -10   2        313.12        296.76        41.00 o                         
  -3 -10   1       2260.14       2404.95       111.19 o                         
   3  10   0        247.48        279.11         8.26 o                         
   3  10   1          4.30         25.48        11.08 o                         
   3  10   2       6004.51       6499.40       121.57 o                         
   3  10   3         67.88         76.52        20.54 o                         
   3  10   4        109.19        130.64        21.03 o                         
   3  10   5        123.46        136.20        26.13 o                         
   3  11   4       1214.50       1275.17        63.49 o                         
  -4   0  10       3124.85       3052.04       119.35 o                         
   4   0  -8       2555.22       2430.35       127.58 o                         
  -4   0   6       3649.47       3559.77        68.47 o                         
  -4   0   4         45.65         51.72         8.26 o                         
   4   0  -2      41189.54      49216.82       350.50 o                         
  -4   0   0      18147.69      18824.60        28.13 o                         
   4   0   2         24.62         32.83         4.58 o                         
  -4   0  -4      15861.82      16612.55       112.55 o                         
   4   0   6       1401.35       1422.83        35.17 o                         
   4   0   8       3247.79       3348.83        95.02 o                         
   4   0  10         11.01         34.13        15.48 o                         
  -4  -1  11        715.36        817.41        90.61 o                         
  -4  -1  10       2827.61       2551.29       109.47 o                         
  -4  -1   9        221.95        208.56        31.30 o                         
   4  -1  -8      12089.65      11877.19       276.30 o                         
   4  -1  -7       2093.77       1987.21        81.52 o                         
  -4  -1   6        465.04        404.93        33.87 o                         
   4  -1  -6        911.12        779.67        49.11 o                         
  -4  -1   5       4164.86       4122.88        62.89 o                         
   4  -1  -5       4170.46       4071.19       101.07 o                         
  -4  -1   4       7138.21       7066.29        65.95 o                         
  -4  -1   3        669.69        688.73        27.21 o                         
  -4  -1   2       3512.56       3925.62        66.12 o                         
  -4  -1   1        964.34       1135.21        38.68 o                         
  -4  -1   0      15421.59      15126.80        15.44 o                         
   4   1   1       7932.90       7306.99        83.34 o                         
  -4  -1  -2        188.12        191.89         6.86 o                         
  -4  -1  -3       5081.04       4610.35        42.83 o                         
   4   1   4       5423.03       5754.28        58.03 o                         
   4  -1   5        851.39        866.54        22.69 o                         
   4  -1   6       8626.74       9021.18        75.08 o                         
   4  -1   7       1723.53       1697.42        30.48 o                         
   4  -1   8       1457.71       1486.49        52.46 o                         
   4  -1   9        720.84        877.92        31.55 o                         
   4  -1  10       1396.67       1608.79        52.37 o                         
  -4  -2  11       2781.78       2926.26       116.71 o                         
  -4   2  10         11.71         10.17         9.73 o                         
  -4   2   9        371.79        330.30        27.73 o                         
   4  -2  -8       2339.03       2204.85        86.90 o                         
   4   2  -7       1587.71       1606.77        52.62 o                         
   4  -2  -6       1199.63       1168.48        26.27 o                         
   4   2  -6       2930.58       2735.39        87.61 o                         
  -4   2   5       6742.60       6587.80        77.41 o                         
  -4  -2   5       9650.55       9393.78        83.30 o                         
   4  -2  -4       7788.54       7627.63        54.50 o                         
   4   2  -3       9490.06       9517.34        86.11 o                         
   4   2  -2       6633.89       7503.34        68.33 o                         
   4   2  -1       4838.79       4655.29        75.41 o                         
   4  -2   0      14476.08      14499.76        21.78 o                         
  -4  -2  -1          6.00          7.57         5.39 o                         
  -4  -2  -2       8375.77       8371.53        55.76 o                         
   4   2   3      10941.82      12190.86        64.76 o                         
   4  -2   4        114.66        118.86         6.51 o                         
  -4   2  -5       5502.58       5549.15        52.30 o                         
   4   2   6        405.66        421.63        15.74 o                         
   4   2   7        707.54        742.56        23.53 o                         
   4   2   8        527.29        501.34        27.40 o                         
   4   2   9       1659.79       1875.13        39.96 o                         
   4  -2  10        658.58        743.25        48.29 o                         
  -4   3  11        597.32        640.22        56.67 o                         
  -4   3  10       2037.02       2043.60        68.81 o                         
  -4   3   9         85.88         92.18        15.81 o                         
   4   3  -8        159.61        135.96        17.25 o                         
   4   3  -7        227.63        205.14        11.38 o                         
  -4  -3   6      14800.56      14212.06        83.77 o                         
   4  -3  -6      14800.61      13734.43       136.11 o                         
  -4  -3   5       4455.10       4444.46        41.63 o                         
  -4   3   4        124.60        104.30         7.32 o                         
   4  -3  -3       3370.88       3489.12        54.26 o                         
  -4  -3   2        873.13        886.93        23.23 o                         
   4   3  -1        565.66        552.48        26.33 o                         
   4   3   0       9834.09      10717.03        45.19 o                         
  -4  -3  -1      10039.45       9307.17        86.39 o                         
  -4   3  -2      13027.17      11586.54        72.21 o                         
  -4   3  -3       3869.92       4092.35        38.72 o                         
  -4   3  -4       2499.67       2760.22        31.83 o                         
   4  -3   5        517.57        462.88        18.53 o                         
   4   3   6        278.54        271.69        14.82 o                         
   4  -3   7        222.42        232.86        14.27 o                         
   4   3   8       6998.78       7894.52       104.14 o                         
   4   3   9        341.27        374.48        19.04 o                         
  -4   4  11        777.67        830.68        62.62 o                         
  -4   4  10        497.71        444.59        33.67 o                         
  -4   4   9       3373.75       3222.68        81.12 o                         
  -4  -4   8       3141.45       3063.06        71.38 o                         
   4  -4  -7       1846.22       1659.81        30.10 o                         
  -4  -4   6        188.84        178.95        11.58 o                         
   4   4  -6        197.38        179.46        18.13 o                         
  -4   4   5        492.16        398.14        28.30 o                         
  -4  -4   5       2097.07       2131.59        29.64 o                         
   4   4  -4      14106.75      13947.12        88.13 o                         
   4  -4  -3       5606.09       5799.06        52.00 o                         
  -4   4   2        212.96        190.72         8.76 o                         
   4   4  -1        932.57        962.97        16.25 o                         
  -4   4   0       9365.58       9797.63        33.33 o                         
  -4  -4  -1       1010.60       1063.91        25.85 o                         
  -4   4  -2       8546.37       8550.14        61.67 o                         
   4  -4   3       1282.84       1293.44        18.08 o                         
  -4   4  -4        998.77       1026.38        23.67 o                         
   4  -4   5       4414.11       5137.79        68.18 o                         
   4  -4   6        881.49        935.48        30.28 o                         
   4  -4   7       1310.86       1462.71        34.37 o                         
   4   4   8        343.58        330.89        24.04 o                         
   4   4   9        269.15        293.19        24.24 o                         
  -4  -5  11        848.82        675.88        56.38 o                         
  -4   5  10        356.46        323.86        28.82 o                         
  -4   5   9        488.35        519.38        33.61 o                         
  -4   5   8        832.35        817.72        53.33 o                         
   4  -5  -7       4996.74       4743.85        86.88 o                         
  -4  -5   6       2079.06       1788.38        62.64 o                         
   4   5  -6       2085.43       1875.13        52.66 o                         
  -4   5   5         85.59         67.80        14.34 o                         
   4   5  -5       3485.16       2693.14        32.65 o                         
  -4  -5   4        143.87        117.81         8.47 o                         
   4   5  -3      14153.27      13642.59        80.91 o                         
   4   5  -2          0.49          4.36         2.47 o                         
  -4   5   1      20222.08      21845.46        76.27 o                         
  -4   5   0         26.40         36.85         2.31 o                         
  -4  -5  -1         97.32        101.17        11.58 o                         
   4   5   2        530.09        548.58        20.56 o                         
   4  -5   3       4986.39       5374.37        42.39 o                         
   4  -5   4       1582.01       1611.04        26.67 o                         
   4  -5   5       2960.06       3170.33        45.38 o                         
   4  -5   6        242.26        234.12        19.83 o                         
   4  -5   6        976.23        942.67        51.78 o                         
   4   5   7       1979.40       2227.75        57.14 o                         
   4   5   8       1331.88       1419.59        62.97 o                         
   4  -5   9         25.60         19.87         9.33 o                         
  -4   6  10        612.91        551.94        35.06 o                         
  -4   6   9       5655.12       5523.21       103.26 o                         
  -4   6   8        338.10        283.03        32.04 o                         
  -4  -6   7       2044.03       1943.17        55.58 o                         
   4  -6  -6       2474.56       2298.36        56.56 o                         
   4  -6  -5       3913.86       3443.40        45.56 o                         
   4   6  -4        294.09        260.47        13.55 o                         
   4   6  -3       7677.20       7846.18        64.87 o                         
   4   6  -2       4110.26       4069.96        39.18 o                         
   4   6  -1       1000.30       1010.83        18.02 o                         
  -4  -6   0        121.12         84.52         2.86 o                         
   4   6   1       2595.96       2693.11        53.61 o                         
  -4   6  -2         64.73         71.33         8.08 o                         
  -4  -6  -3       1751.59       1698.38        28.24 o                         
   4   6   4       2541.63       2901.55        38.98 o                         
   4  -6   5       8505.10       9103.58        74.76 o                         
   4   6   6        298.07        288.12        32.71 o                         
   4   6   6        372.62        455.25        26.54 o                         
   4   6   7       1438.88       1624.85        42.32 o                         
   4   6   8        394.48        390.18        36.20 o                         
   4  -6   9        375.08        378.50        39.24 o                         
  -4   7  10         43.04          3.66        17.11 o                         
  -4  -7   9         18.07         21.18         9.98 o                         
  -4  -7   8       1909.48       2007.88        78.70 o                         
  -4  -7   7        308.49        261.39        21.22 o                         
  -4   7   6       1885.95       1704.20        47.66 o                         
   4   7  -5       3819.93       3491.79        62.70 o                         
   4   7  -4        773.12        759.60        25.68 o                         
   4   7  -3       6989.66       6214.73        60.65 o                         
   4   7  -2        653.18        694.91        13.10 o                         
  -4  -7   1       5209.95       4824.12        36.94 o                         
  -4  -7   0       6286.71       6489.42        65.64 o                         
  -4  -7  -1       3492.67       3658.01        62.54 o                         
  -4   7  -2       1665.65       1682.09        29.35 o                         
  -4   7  -3       3764.62       3976.95        73.95 o                         
   4   7   4          0.83          5.20         9.36 o                         
   4   7   5        973.87        984.70        57.05 o                         
   4   7   6       1765.52       1926.22        80.36 o                         
   4  -7   6       2162.86       2606.39        61.26 o                         
   4   7   7         16.30         13.06         6.59 o                         
   4   7   8        658.59        741.47        68.91 o                         
  -4   8   8        561.79        563.28        61.51 o                         
  -4   8   7       3111.21       2905.08        89.28 o                         
  -4   8   6         23.79         20.48        11.12 o                         
  -4  -8   5       4335.81       4285.68        75.42 o                         
  -4  -8   4       1151.77       1264.50        74.73 o                         
   4   8  -3        948.25        856.64        36.88 o                         
   4   8  -2        638.91        568.46        14.15 o                         
  -4   8   1        626.36        569.15        13.03 o                         
   4   8   0        335.83        320.90         8.24 o                         
   4  -8   1        138.59        149.31         8.90 o                         
   4   8   2        650.40        677.53        41.86 o                         
   4   8   3       5931.81       6531.52       151.28 o                         
   4   8   4        516.42        568.97        42.04 o                         
   4   8   5       3392.65       3413.48       105.59 o                         
   4   8   6        378.08        287.12        33.69 o                         
  -4  -9   6         31.20         59.70        24.26 o                         
  -4  -9   5       5354.27       6155.03       161.33 o                         
  -4  -9   4        238.27        242.13        35.36 o                         
  -4  -9   3       2787.72       3342.26       134.55 o                         
   4   9  -2         43.61         29.06         8.56 o                         
   4   9  -1         69.77         93.86        16.89 o                         
   4   9   0        274.56        229.71         8.84 o                         
   4   9   1       8861.06      10750.64       174.06 o                         
   4   9   2          0.33         -5.03         7.54 o                         
   4   9   3       4568.81       4310.64       126.62 o                         
   4   9   4        258.85        294.26        31.90 o                         
   4   9   5        354.57        326.06        37.29 o                         
  -4 -10   3         51.24         54.24        24.65 o                         
  -4 -10   2       3633.29       4315.22       146.14 o                         
  -4 -10   1         73.19         97.87        25.91 o                         
   4  10   0        185.55        182.10         7.97 o                         
   4  10   1         80.42         78.88        18.20 o                         
   4  10   2          0.08         23.13        12.90 o                         
   4  10   3       1856.97       2128.34        95.29 o                         
   4  10   4       1476.49       1736.81        75.01 o                         
  -5   0  10       1619.74       1400.04        85.02 o                         
   5   0  -8        855.45        778.31        79.06 o                         
   5   0  -6      20493.52      20910.50       258.31 o                         
   5   0  -4       8434.23       8298.48        97.33 o                         
   5   0  -2        187.51        293.34        35.19 o                         
   5   0   0      40466.86      41926.91        51.80 o                         
  -5   0  -2       1882.06       1712.25        44.09 o                         
   5   0   4       1394.57       1688.26        32.45 o                         
   5   0   6         12.07         13.94         7.56 o                         
   5   0   8       7122.98       7750.08       145.76 o                         
  -5  -1  11        594.80        545.27        77.26 o                         
  -5  -1  10        527.82        539.93        53.46 o                         
   5  -1  -9       1150.60       1060.42        69.26 o                         
   5  -1  -8       3697.80       3629.27       164.48 o                         
   5  -1  -7        552.90        597.47        48.93 o                         
  -5  -1   6       1498.85       1482.11        57.66 o                         
   5  -1  -6       1549.12       1575.93        73.05 o                         
  -5   1   5       1418.97       1415.21        55.99 o                         
   5  -1  -5       4649.41       4360.57        56.11 o                         
   5  -1  -4       6158.25       6112.30        66.70 o                         
   5  -1  -3       8099.28       8228.64        83.48 o                         
   5  -1  -2        287.77        306.85        23.17 o                         
   5  -1  -1        318.73        363.80        23.63 o                         
  -5   1   0       7009.19       7270.83        19.57 o                         
   5  -1   1        759.73        730.28        20.88 o                         
   5  -1   2      16799.20      16022.54       114.56 o                         
   5  -1   3       3618.98       4076.50        36.41 o                         
   5  -1   4        873.42       1023.35        21.82 o                         
  -5   1  -5       1267.75       1023.93        59.83 o                         
   5  -1   5       2497.60       2628.03        39.45 o                         
   5   1   6       3210.87       3824.82        49.05 o                         
  -5  -1  -7        340.28        332.04        17.00 o                         
   5   1   8       1318.43       1387.95        52.32 o                         
   5  -1   9        174.25        199.60        20.08 o                         
  -5   2  11        754.40        796.58        63.60 o                         
  -5  -2  10        464.97        399.71        33.32 o                         
   5   2  -9       2965.50       3017.80        81.00 o                         
   5  -2  -8       6440.03       6208.60       151.42 o                         
   5   2  -7       2494.30       2509.58        67.19 o                         
  -5  -2   6       3952.28       3781.98        86.42 o                         
   5   2  -6       6365.73       6379.44       102.74 o                         
   5   2  -5       1640.71       1651.90        28.18 o                         
   5  -2  -4       5333.89       5528.22        69.40 o                         
  -5  -2   3       6836.54       6128.30        88.41 o                         
  -5  -2   2       8355.93       8513.18        69.47 o                         
   5   2  -1      11492.28      11991.41       102.12 o                         
  -5   2   0         90.65         72.71         2.61 o                         
  -5  -2  -1       1184.70       1175.21        25.53 o                         
  -5   2  -2        894.18        892.17        23.57 o                         
   5  -2   3       1446.99       1412.81        17.58 o                         
   5  -2   4        494.37        557.34        17.15 o                         
   5  -2   5       5699.49       6781.00        58.19 o                         
   5  -2   6       1877.35       2193.17        41.80 o                         
   5  -2   7        913.64       1081.54        30.44 o                         
   5  -2   8       1248.61       1465.68        47.95 o                         
   5  -2   9        281.51        398.53        40.12 o                         
  -5   3  11        276.00        296.86        40.03 o                         
  -5   3  10       4610.83       4517.94       103.82 o                         
   5   3  -9       1356.74       1298.58        53.95 o                         
   5   3  -8        707.60        634.93        51.93 o                         
   5   3  -7       1842.85       1827.36        42.20 o                         
  -5  -3   6        517.81        521.47        34.27 o                         
   5   3  -6       5186.79       5084.13        91.97 o                         
   5   3  -5       4689.11       4618.70        46.88 o                         
  -5  -3   4       3142.72       3081.55        45.14 o                         
  -5   3   3       6043.51       6832.42        64.55 o                         
   5   3  -2       9446.64       9590.01        71.52 o                         
   5   3  -1        557.79        568.12        18.76 o                         
  -5  -3   0       9353.60       9685.10        19.22 o                         
  -5   3  -1         83.73         69.12         7.03 o                         
  -5  -3  -2          0.04         10.59         4.51 o                         
   5  -3   3       1230.79       1358.34        44.50 o                         
   5   3   4      12460.85      14097.54        86.52 o                         
   5  -3   5       1482.91       1623.19        35.76 o                         
   5  -3   6        280.12        298.42        16.62 o                         
   5  -3   7        929.54       1138.48        32.57 o                         
   5  -3   8       2260.41       1968.62        56.70 o                         
  -5   4  10         67.15         56.64        13.60 o                         
  -5  -4   9        273.66        274.83        25.93 o                         
   5   4  -8       7633.76       7759.34       165.77 o                         
   5   4  -7       2329.07       2138.31        38.05 o                         
  -5   4   6         24.95         16.88         8.42 o                         
   5   4  -6       2756.66       2680.92        50.91 o                         
  -5   4   5        582.48        485.54        35.50 o                         
   5   4  -5        958.60        866.49        29.55 o                         
   5  -4  -4       3545.84       3728.37        49.89 o                         
   5   4  -3       1430.00       1403.09        27.11 o                         
   5   4  -2       9492.77       9345.21        59.60 o                         
  -5   4   1        389.98        413.06         9.16 o                         
  -5   4   0       2816.20       2951.02        17.50 o                         
  -5  -4  -1       5410.08       5446.47        59.41 o                         
  -5   4  -2        966.77        896.74        22.85 o                         
   5  -4   3       6610.51       6840.05        87.35 o                         
   5  -4   4         69.50         48.25         4.41 o                         
   5  -4   5       1517.03       1507.06        40.41 o                         
   5   4   6       4301.32       5412.16        91.85 o                         
   5  -4   6       4518.55       5047.06       136.36 o                         
   5  -4   7       1877.66       2141.84        43.84 o                         
   5   4   8         70.63         17.36         5.62 o                         
  -5   5  10        609.54        557.02        37.18 o                         
  -5   5   9         10.70         16.49         9.56 o                         
   5   5  -8         89.77         97.58        21.40 o                         
   5   5  -7       1913.24       1974.68        60.61 o                         
  -5   5   6          3.54          2.32         7.31 o                         
   5   5  -6        232.37        102.70        13.08 o                         
  -5   5   5      13322.25      10860.02       169.21 o                         
   5   5  -5      13331.34      14695.66       110.18 o                         
   5  -5  -4         99.94        103.34         8.83 o                         
   5   5  -3       3144.53       2774.84        48.84 o                         
   5   5  -2       1229.75       1292.96        20.03 o                         
   5   5  -1       4340.41       4899.66        41.72 o                         
  -5   5   0       2447.89       2716.72        23.21 o                         
  -5  -5  -1       3361.57       3189.73        44.98 o                         
  -5  -5  -2        712.17        686.00        21.90 o                         
   5  -5   3       6623.82       6405.55        82.80 o                         
   5  -5   4       1058.20       1024.81        39.43 o                         
   5   5   5       2241.05       2272.49        43.64 o                         
   5   5   6        449.88        455.20        29.33 o                         
   5  -5   6        630.21        761.88        49.80 o                         
   5   5   7        824.73        935.37        41.70 o                         
   5   5   8        555.68        457.93        41.88 o                         
  -5   6  10        299.65        255.39        25.95 o                         
  -5  -6   9        220.57        219.03        22.77 o                         
  -5  -6   8        155.77        116.15        24.69 o                         
   5   6  -7       2963.14       2895.82        70.84 o                         
   5   6  -6       1839.03       1592.10        50.81 o                         
   5  -6  -5       1066.59        828.78        26.44 o                         
   5   6  -4        297.60        261.32        15.48 o                         
   5   6  -3       2806.15       3028.35        44.63 o                         
   5  -6  -2        128.95        121.45         7.17 o                         
   5  -6  -1         66.44         75.28         6.49 o                         
  -5  -6   0       5036.38       4970.79        18.01 o                         
  -5  -6  -1      12012.16      12532.00        87.36 o                         
  -5  -6  -2        640.41        636.67        20.79 o                         
   5   6   3       7765.90       7081.68       154.88 o                         
   5   6   4        207.99        264.81        30.10 o                         
   5   6   5       2605.18       2364.56        88.20 o                         
   5   6   6        171.05        245.25        31.14 o                         
   5  -6   6        196.06        213.27        23.92 o                         
   5   6   7       2084.84       2553.75        68.63 o                         
   5  -6   8        820.24        949.26        55.89 o                         
  -5   7  10        579.04        511.07        47.83 o                         
  -5  -7   9        902.45        854.99        43.35 o                         
  -5   7   8        802.44        814.53        54.31 o                         
  -5  -7   7       2239.16       1960.81        58.61 o                         
   5   7  -6       1314.08       1150.08        44.19 o                         
   5  -7  -5       4809.32       4727.85        78.94 o                         
   5   7  -4       3243.77       3112.74        63.02 o                         
   5   7  -3       4500.93       4363.62        52.93 o                         
   5   7  -2       1502.67       1574.56        23.34 o                         
  -5  -7   1       1473.77       1370.47        21.95 o                         
  -5   7   0          5.98         18.34         2.38 o                         
  -5   7  -1        530.65        570.81        21.93 o                         
   5   7   2       2680.48       2882.06        47.93 o                         
   5   7   3        342.47        309.88        35.44 o                         
   5   7   4       1281.24       1508.31        67.78 o                         
   5   7   5        738.93        892.24        56.84 o                         
   5   7   6       1073.18        911.48        57.23 o                         
   5   7   7        751.69        781.71        60.43 o                         
  -5   8   8        620.81        498.49        58.65 o                         
  -5   8   7        123.88         80.43        18.57 o                         
  -5   8   6        351.21        229.03        29.27 o                         
   5   8  -5        549.90        520.27        31.38 o                         
   5   8  -4        121.26        133.70        15.74 o                         
   5   8  -3       3701.83       3082.75        91.40 o                         
   5   8  -2        612.61        493.10        25.97 o                         
   5   8  -1       7680.61       6752.58        89.08 o                         
  -5   8   0        933.57        873.19        10.79 o                         
   5   8   1        238.26        239.62        19.59 o                         
   5   8   2         69.65         73.34        18.31 o                         
   5   8   3       3701.34       4143.79       135.17 o                         
   5   8   4        243.46        272.38        31.10 o                         
   5   8   5       3358.07       3830.32       119.14 o                         
  -5  -9   5       4060.94       2221.45        98.00 o                         
  -5  -9   4        163.71        203.75        31.78 o                         
  -5  -9   3       7183.54       9204.44       219.02 o                         
   5   9  -2          1.32          4.64         7.72 o                         
   5   9  -1        509.51        426.47        38.29 o                         
   5   9   0        445.19        507.82        61.47 o                         
   5   9   1        199.49        187.88        29.95 o                         
   5   9   2        395.28        487.69        42.92 o                         
   5   9   3       1403.06       1459.97        85.02 o                         
   5   9   4         11.11         19.04        11.85 o                         
   5  10   1        716.29        714.00        56.60 o                         
   5  10   2        156.71        234.43        31.98 o                         
   5  10   3       1264.49       1491.26        90.99 o                         
   6   0 -10       6814.83       6645.46       182.58 o                         
   6   0  -8       7192.60       7555.82       246.69 o                         
   6   0  -6        871.02        898.42        61.79 o                         
   6   0  -4      14491.49      16839.16       259.31 o                         
   6   0  -2        635.44        495.43        26.88 o                         
   6   0   0       7748.97       8354.36        22.86 o                         
   6   0   2        354.61        377.95        42.53 o                         
   6   0   4      11348.32      12999.67        94.87 o                         
   6   0   6       2518.24       3232.82        76.46 o                         
   6   0   8       2303.02       1880.45       118.97 o                         
   6  -1 -10        425.24        443.71        52.09 o                         
   6  -1  -9        688.86        735.74        65.00 o                         
   6  -1  -8       4164.22       3813.64       177.84 o                         
   6  -1  -7       3596.26       3593.04       124.93 o                         
   6  -1  -6       5664.10       5605.91       150.57 o                         
   6  -1  -5        594.04        618.78        52.59 o                         
   6  -1  -4       2595.40       2964.19       108.63 o                         
  -6  -1   3       2599.74       2339.44        73.82 o                         
   6  -1  -2      18633.96      20256.12       193.80 o                         
   6  -1  -1       2977.44       3432.83        33.25 o                         
   6   1   0       1464.22       1658.46         8.53 o                         
   6  -1   1       1571.66       1513.23        56.68 o                         
   6   1   2       3872.63       3597.88        87.13 o                         
   6   1   3       1818.19       2125.87        72.53 o                         
   6  -1   4       1989.48       2218.18        28.72 o                         
   6  -1   5       1352.23       1479.63        44.35 o                         
   6  -1   6        844.69        953.05        35.33 o                         
   6  -1   7       1328.13       1688.19        46.77 o                         
   6  -1   8        919.66        702.77        51.46 o                         
   6  -2 -10       1523.94       1462.81        90.19 o                         
   6   2 -10       2332.09       1934.61       105.69 o                         
   6   2  -9        268.80        279.89        29.36 o                         
   6   2  -8       2745.90       2710.79       105.66 o                         
   6   2  -7        238.00        248.04        25.00 o                         
   6   2  -6       4215.25       4510.61        93.92 o                         
   6   2  -5       8133.28       8990.92       133.65 o                         
   6   2  -4        326.49        321.71        20.46 o                         
  -6  -2   3       1385.18       1329.95        46.84 o                         
   6  -2  -2        273.35        284.18        14.86 o                         
  -6   2   1       1097.93       1151.74        16.07 o                         
  -6   2   0        507.84        465.38        12.84 o                         
   6  -2   1       7860.26       8346.41       111.24 o                         
   6  -2   2       4007.25       4524.44        95.83 o                         
   6  -2   3       6083.21       6790.51       122.23 o                         
   6   2   4       1601.70       1897.56        34.35 o                         
   6   2   5       1044.62       1029.82        32.83 o                         
   6   2   6       2237.21       2641.74        58.26 o                         
   6   2   6       3647.46       3909.06       112.57 o                         
   6   2   7        226.96        220.27        17.21 o                         
   6  -2   8       2054.52       2319.45       138.85 o                         
   6  -2   9       1015.98       1258.52        78.55 o                         
   6   3 -10        137.11        156.62        25.17 o                         
   6   3  -9        248.29        186.09        26.39 o                         
   6   3  -8       1415.53       1347.38        76.10 o                         
   6   3  -7       2328.62       2299.97        70.21 o                         
   6   3  -6       3992.95       4180.67        89.70 o                         
   6  -3  -5        821.63        772.34        41.73 o                         
   6   3  -4       5908.83       6668.59        87.44 o                         
   6   3  -3        847.26        566.21        26.63 o                         
   6   3  -2         89.97         94.56         8.53 o                         
  -6   3   1       1247.56       1410.75        27.68 o                         
   6   3   0      26396.91      29743.73        48.61 o                         
   6  -3   1       2310.39       2395.52        51.47 o                         
   6  -3   2        494.95        433.61        42.77 o                         
   6  -3   3       2454.35       3094.32       122.43 o                         
   6   3   4         74.80        103.02        15.41 o                         
   6   3   5        984.26        926.73        31.26 o                         
   6   3   6       1303.87       1446.69        42.85 o                         
   6  -3   6       2059.35       2180.77        99.48 o                         
   6  -3   7       1155.86       1190.44        35.44 o                         
   6  -3   8       1064.56       1025.98        96.19 o                         
  -6   4  10         34.81         12.71        15.41 o                         
   6   4  -9         92.19         89.99        19.05 o                         
   6   4  -8       1589.40       1529.33        80.65 o                         
   6   4  -7        730.78        652.46        37.85 o                         
   6   4  -6       6405.53       6869.13       113.44 o                         
   6   4  -5       2790.63       2651.52        69.82 o                         
   6   4  -4       1459.97       1635.08        41.86 o                         
   6   4  -3       7670.01       7572.73        89.65 o                         
   6   4  -2        775.79        807.09        23.27 o                         
   6   4  -1       3089.63       3204.92        39.77 o                         
   6   4   0        462.49        535.13         9.05 o                         
   6   4   1        578.49        611.91        51.64 o                         
   6  -4   2       7211.58       6892.46       113.96 o                         
   6  -4   3       2610.56       2828.09        79.83 o                         
   6  -4   4          0.00         17.32        12.95 o                         
   6  -4   5       1045.58       1947.07        91.14 o                         
   6   4   6        881.92        972.86        44.44 o                         
   6  -4   6       3559.68       4032.71        86.25 o                         
   6  -4   7        136.97        152.79        13.60 o                         
  -6  -5  10          4.45        -16.25        16.25 o                         
   6   5  -9       5419.29       5502.98       112.28 o                         
   6   5  -8        546.65        455.43        48.57 o                         
   6   5  -7          1.51         11.45         8.93 o                         
   6   5  -6       1331.71       1260.15        50.68 o                         
   6   5  -5       3230.39       3350.30        58.31 o                         
   6   5  -4        811.12        850.27        29.62 o                         
   6   5  -3       6394.00       5934.33        80.09 o                         
   6   5  -2        674.10        766.20        16.90 o                         
   6   5  -1       5411.73       5730.61        52.54 o                         
   6   5   0       1607.92       1761.65        21.87 o                         
   6   5   1         64.60         74.02        21.67 o                         
   6   5   2       1012.60       1111.99        63.73 o                         
   6  -5   3        838.84        826.14        45.90 o                         
   6  -5   4          2.43          3.63         7.80 o                         
   6  -5   5       6348.03       6745.88       108.59 o                         
   6   5   6        278.33        144.61        26.36 o                         
   6   5   7         22.04         -5.47        12.52 o                         
  -6   6  10        679.41        600.20        40.41 o                         
  -6   6   9        124.47         44.72        15.60 o                         
   6   6  -8        864.73        817.04        60.86 o                         
   6   6  -7       1397.72       1446.76        54.53 o                         
   6   6  -6        305.19        241.66        25.30 o                         
   6   6  -5       5285.03       5045.45        91.53 o                         
   6  -6  -4       1692.25       1692.68        36.09 o                         
   6   6  -3      10005.97      10506.23        77.87 o                         
   6   6  -2        337.12        380.39        13.97 o                         
   6   6  -1       3953.26       3911.05        57.64 o                         
   6   6   0        700.84        739.51        11.90 o                         
   6   6   1         96.28        105.44        25.88 o                         
   6   6   2        610.08        812.30        56.34 o                         
   6   6   3       4442.63       5476.30       162.26 o                         
   6   6   4       1455.53       1736.78        78.18 o                         
   6   6   5       1965.02       1611.62        77.91 o                         
  -6   7   9       1508.39       1473.18        82.21 o                         
  -6   7   8       1723.32       1588.13       109.00 o                         
   6   7  -7       2214.31       2280.37        67.11 o                         
   6   7  -6       1736.52       1521.17        54.12 o                         
   6   7  -5       1183.07        983.47        42.97 o                         
   6   7  -4          0.92          7.14         6.35 o                         
   6   7  -3        450.56        421.19        22.71 o                         
   6   7  -2       2364.28       2412.69        44.46 o                         
  -6   7   1        102.48         73.55         9.13 o                         
   6   7   0       2376.99       2324.86        21.48 o                         
   6   7   1        737.67        784.09        60.40 o                         
   6   7   2         68.25        115.08        24.35 o                         
   6   7   3       1726.14       1861.28        98.99 o                         
   6   7   4       1152.87       1307.03        70.17 o                         
  -6   8   7         33.07         64.26        18.12 o                         
   6   8  -6        573.14        391.33        43.02 o                         
   6   8  -5       5278.71       5200.79       123.42 o                         
   6   8  -4        485.59        417.12        36.44 o                         
   6   8  -3       2522.36       1849.69        51.83 o                         
   6   8  -2        145.49        119.33        13.06 o                         
   6   8  -1       2461.15       2436.39        52.06 o                         
   6   8   0        313.66        314.79        12.14 o                         
   6   8   1       4555.24       3545.04        79.54 o                         
   6   8   2        885.34       1142.35        69.18 o                         
   6   8   3       3110.36       2247.42       110.91 o                         
   6   8   4         81.11         94.95        22.73 o                         
   6   9  -2        388.93        308.36        25.59 o                         
   6   9  -1       1588.55       1725.01        58.19 o                         
   6   9   0         36.81         66.50        26.13 o                         
   6   9   1       2125.21       1835.72        91.61 o                         
   6   9   2        198.69        210.40        33.72 o                         
   6   9   3       2203.02       2275.10       113.12 o                         
   6  10   2        279.96        285.90        40.20 o                         
   7   0 -10        355.18        282.81        46.82 o                         
   7   0  -8       4817.74       5176.30       222.22 o                         
   7   0  -6         53.60         61.92        24.75 o                         
   7   0  -4       5577.98       6893.77       188.71 o                         
   7   0  -2        976.28        571.51        41.70 o                         
   7   0   0      20762.12      27205.43       111.15 o                         
   7   0   2       4783.89       4760.87       144.66 o                         
   7   0   4         51.24         46.90        21.97 o                         
   7   0   6       4748.09       6122.28       120.53 o                         
   7  -1 -10        255.54        206.32        43.94 o                         
   7  -1  -9          6.26        -13.98        13.98 o                         
   7  -1  -8       1770.59       1870.12       137.63 o                         
   7  -1  -7        552.93        582.53        57.86 o                         
   7  -1  -6      12337.27      13960.96       257.68 o                         
   7  -1  -5       2766.96       3326.53       131.30 o                         
   7  -1  -4        712.77        794.02        65.94 o                         
   7  -1  -3       1875.71       1525.18       110.23 o                         
   7  -1  -2       2630.22       1534.43        96.12 o                         
   7  -1  -1       1131.41       1184.47        26.99 o                         
   7  -1   0       5541.82       7170.30        40.84 o                         
   7  -1   1       1619.92       1710.12        60.65 o                         
   7  -1   2       1366.41       1487.93        59.23 o                         
   7  -1   3       3187.90       3712.60       100.63 o                         
   7  -1   4         22.24         31.38        14.13 o                         
   7  -1   5        864.41        880.46        50.96 o                         
   7   1   6        573.22        646.93        41.21 o                         
   7  -1   6       1130.70        995.67        72.12 o                         
   7  -1   7        195.79        216.93        25.30 o                         
   7   2 -10       1402.95       1453.82        67.52 o                         
   7  -2  -9       3347.69       3482.71       141.17 o                         
   7   2  -9       4379.07       4565.18       160.18 o                         
   7   2  -8        553.78        577.10        58.36 o                         
   7  -2  -7        193.87        158.86        24.87 o                         
   7  -2  -6       1169.21       1021.25        52.42 o                         
   7   2  -5       3863.03       3639.34        94.52 o                         
   7   2  -4         70.74         84.97        16.89 o                         
   7   2  -3       7524.59       7749.56       165.82 o                         
   7   2  -2       4226.14       3668.85        58.24 o                         
   7   2  -1       2319.70       2641.15        55.88 o                         
   7  -2   0       2562.10       2716.22        19.83 o                         
   7  -2   1        509.59        550.61        51.78 o                         
   7  -2   2       3219.83       3318.27        86.27 o                         
   7  -2   3       1121.53       1292.68        62.00 o                         
   7  -2   4       2814.03       3090.97        84.44 o                         
   7  -2   5       3428.61       3973.40        97.44 o                         
   7   2   6        336.58        370.59        42.39 o                         
   7  -2   6       1311.32       1304.33        47.26 o                         
   7  -2   7         17.61         19.52        17.56 o                         
   7  -3  -9        456.26        388.51        38.42 o                         
   7   3  -8       6187.75       6680.25       175.24 o                         
   7   3  -7         58.18         26.08        15.05 o                         
   7   3  -6        182.51        183.25        24.79 o                         
   7  -3  -5       1182.73       1195.64        56.19 o                         
   7   3  -4      10102.03      12005.94       168.63 o                         
   7   3  -3       2375.78       2000.63        69.92 o                         
   7   3  -2       1045.44        830.01        28.75 o                         
   7   3  -1       1713.59       1891.43        50.11 o                         
   7   3   0        817.97        905.43        12.23 o                         
   7  -3   1         43.58         59.75        14.98 o                         
   7  -3   2       2660.03       2679.63       109.31 o                         
   7  -3   3       2408.50       2770.99       120.86 o                         
   7  -3   4       1609.28       1862.89        65.17 o                         
   7  -3   5       1745.57       1912.52        67.75 o                         
   7   3   6       1357.90       1640.08        85.66 o                         
   7  -3   6       2158.85       2663.81       107.68 o                         
   7  -3   7          0.00         31.08        18.79 o                         
   7  -4  -9         27.85         22.62        13.40 o                         
   7   4  -8        552.25        461.78        50.50 o                         
   7   4  -7       3611.36       3966.86        99.97 o                         
   7   4  -6       3022.36       2973.04        85.07 o                         
   7   4  -5       2030.91       2316.58        75.22 o                         
   7   4  -4        270.59        280.16        27.91 o                         
   7   4  -3       1884.89       1464.82        45.26 o                         
   7   4  -2       7229.56       5256.55        34.57 o                         
   7   4  -1       2199.70       1987.30        43.27 o                         
   7   4   0         31.09         14.20         4.46 o                         
   7   4   1          5.88         -4.26        12.77 o                         
   7  -4   2        793.64        701.13        42.82 o                         
   7  -4   3        333.14        314.56        32.95 o                         
   7  -4   4       4211.73       4270.38       134.38 o                         
   7  -4   5        317.93        537.04        51.34 o                         
   7  -4   6        240.21        355.44        40.63 o                         
   7   5  -9        778.20        847.03        51.01 o                         
   7   5  -8       1071.31        890.05        68.78 o                         
   7   5  -7       2000.27       2138.73        72.86 o                         
   7   5  -6        569.75        460.81        36.97 o                         
   7   5  -5       3519.83       3824.85        92.59 o                         
   7   5  -4       1155.87       1282.00        55.22 o                         
   7   5  -3        524.79        306.93        14.46 o                         
   7   5  -2        746.10        744.71        27.69 o                         
   7   5  -1        431.67        407.12        21.34 o                         
  -7  -5   0          1.58         -0.01        12.27 o                         
   7   5   1       9255.14       8321.47       193.69 o                         
   7   5   2         59.63         40.93        25.29 o                         
   7  -5   3       5323.08       5074.21       118.77 o                         
   7  -5   4        155.41        154.77        21.61 o                         
   7   5   5       1105.82       1358.82        80.68 o                         
   7  -6  -9         78.41         94.97        28.41 o                         
   7   6  -8        593.62        479.38        49.91 o                         
   7   6  -7       3541.75       3444.24        88.97 o                         
   7   6  -6        146.53         53.72        20.53 o                         
   7   6  -5       3817.50       4188.05        95.17 o                         
   7  -6  -4        494.72        509.32        27.64 o                         
   7   6  -3       2764.82       1945.76        51.74 o                         
   7   6  -2        532.80        471.36        23.07 o                         
   7  -6  -1       5217.55       4534.94        66.51 o                         
   7  -6   0       3078.29       3384.67        26.66 o                         
   7   6   1          6.16         17.28        14.31 o                         
   7   6   2        284.11        310.52        41.65 o                         
   7   6   3        908.13       1086.05        84.55 o                         
   7   6   4         81.36        112.40        24.93 o                         
  -7   7   9        520.19        463.85        50.38 o                         
   7   7  -8        433.15        428.96        64.92 o                         
   7   7  -7        153.85        119.83        20.61 o                         
   7   7  -6       1631.43       1369.98        57.39 o                         
   7   7  -5        476.44        356.45        23.70 o                         
   7   7  -4        966.36       1059.94        37.55 o                         
   7   7  -3       1515.01       1285.01        41.33 o                         
   7   7  -2         53.17         26.58         9.31 o                         
   7   7  -1       1418.37       1400.39        38.33 o                         
   7   7   0       2328.41       2642.49        34.00 o                         
   7   7   1       2337.46       2181.56       102.29 o                         
   7   7   2       1972.76       2069.17       103.07 o                         
   7   7   3       3093.06       3256.31       148.64 o                         
   7   8  -6        530.99        374.37        45.35 o                         
   7   8  -5       2840.73       2539.09        96.20 o                         
   7   8  -4        110.35         93.27        15.27 o                         
   7   8  -3       4986.08       4787.98        85.52 o                         
   7   8  -2        671.88        686.52        29.87 o                         
   7   8  -1         59.16         72.00        12.05 o                         
   7   8   0        137.46        143.11         8.99 o                         
   7   8   1        440.41        398.12        29.66 o                         
   7   8   2         26.55          9.56        12.62 o                         
   7   9  -1       2162.36       1750.13        82.13 o                         
   7   9   0        156.95        163.44        10.35 o                         
   7   9   1         20.28         85.02        24.84 o                         
   7   9   2         91.23         38.31        20.25 o                         
   8   0  -8       5921.07       6183.16       268.15 o                         
   8   0  -6       2040.24       1854.71       112.50 o                         
   8   0  -4       8561.74       8637.49       238.87 o                         
   8   0  -2       6224.76       4566.78       162.67 o                         
   8   0   0          0.62         17.04        18.59 o                         
   8   0   2       6601.36       7651.96       191.76 o                         
   8   0   4          5.14         25.38        18.97 o                         
   8   0   6       2537.10       2890.95       128.23 o                         
   8  -1  -9        915.16       1156.37        88.76 o                         
   8  -1  -7        569.76        654.51        66.97 o                         
   8  -1  -6       1787.03       1932.68       113.59 o                         
   8  -1  -5       1248.44       1298.20        96.14 o                         
   8  -1  -4       3147.40       3241.65       149.31 o                         
   8  -1  -3       2687.07       1937.42       145.06 o                         
   8  -1  -2       1440.64       1499.29        27.97 o                         
   8  -1  -1       2600.36       2242.09       114.38 o                         
   8  -1   0        227.18        321.22        14.75 o                         
   8  -1   1        102.63        141.72        20.65 o                         
   8  -1   2        597.21        676.46        40.95 o                         
   8  -1   3        720.47        839.41        52.07 o                         
   8  -1   4       4860.58       4840.71       111.82 o                         
   8  -1   5       1122.64       1254.10        62.69 o                         
   8  -1   6        335.24        364.15        48.41 o                         
   8   2  -9         86.07         29.45        20.35 o                         
   8   2  -8        795.11        768.30        72.94 o                         
   8  -2  -7       3152.18       3667.76       107.62 o                         
   8  -2  -6       3659.68       3914.17       110.31 o                         
   8  -2  -5       1289.30       1360.41        68.32 o                         
   8   2  -4       1424.79       1458.59        69.26 o                         
   8   2  -3        867.52        458.57        54.71 o                         
   8   2  -2       2914.91       2687.12        30.50 o                         
   8   2  -1       1227.33       1296.12        39.91 o                         
   8  -2   0       5701.24       7717.99        73.66 o                         
   8  -2   1       4936.33       5470.46       165.69 o                         
   8  -2   2        353.57        333.42        29.95 o                         
   8  -2   3       2615.26       3929.02       106.98 o                         
   8   2   4        197.39        172.95        24.81 o                         
   8  -2   5         27.20         28.60        16.17 o                         
   8  -2   6          0.60         -9.15        11.18 o                         
   8  -3  -9         77.12         23.87        28.55 o                         
   8   3  -8       3637.64       4068.06       151.51 o                         
   8   3  -7        357.17        359.12        36.76 o                         
   8   3  -6       2025.99       2056.44        81.98 o                         
   8   3  -5       1456.03       1646.63        71.75 o                         
   8   3  -4        695.76        568.50        43.95 o                         
   8   3  -3       1525.13        985.49        40.47 o                         
   8  -3  -2       2640.83       2390.72        48.18 o                         
   8   3  -1       2807.36       2962.36        51.94 o                         
   8   3   0       2606.75       3555.63        45.39 o                         
   8  -3   1        904.62        868.41        48.04 o                         
   8  -3   2       2699.81       3064.96       123.81 o                         
   8  -3   3        474.27        786.01        68.31 o                         
   8  -3   4         25.32         30.69        12.68 o                         
   8  -3   5        258.21        299.52        42.14 o                         
   8  -3   6       4050.86       5455.41       160.79 o                         
   8   4  -8        113.63         99.17        27.21 o                         
   8   4  -7        210.38        272.97        30.60 o                         
   8   4  -6       4857.32       5549.10       124.50 o                         
   8   4  -5       1660.14       1696.88        74.59 o                         
   8   4  -4         58.15         45.59        15.88 o                         
   8   4  -3        224.82        184.10        18.83 o                         
   8  -4  -2        405.68        307.15        18.78 o                         
   8   4  -1        544.94        511.50        23.11 o                         
   8   4   0       9144.28      11714.72       307.20 o                         
   8   4   1          5.50         -4.21        14.58 o                         
   8  -4   2        251.87        232.26        27.95 o                         
   8  -4   3       1866.66       1892.42        78.27 o                         
   8  -4   4        196.70        223.79        37.15 o                         
   8  -4   5       1453.26       1862.59        96.47 o                         
   8   5  -8        894.13        927.22        72.21 o                         
   8   5  -7         11.18         13.47        13.49 o                         
   8   5  -6        318.76        292.26        32.77 o                         
   8   5  -5       4042.40       3679.22       101.83 o                         
  -8  -5   4          0.00          8.89        11.45 o                         
   8   5  -3       8549.85       8603.27       107.13 o                         
   8   5  -2         28.08         19.60         8.25 o                         
   8   5  -1         31.70         19.33         8.69 o                         
   8   5   0        167.69        147.82        37.02 o                         
   8   5   1        962.20        948.18        67.80 o                         
   8   5   2        458.94        444.00        50.85 o                         
   8   5   3       2641.01       2592.81       133.71 o                         
   8  -5   4        154.10        127.71        29.13 o                         
   8   6  -8        729.13        729.85        63.20 o                         
   8   6  -7         23.29         30.54        13.65 o                         
   8   6  -6        269.86        182.03        29.23 o                         
   8   6  -5       3160.12       3690.67        74.06 o                         
   8  -6  -4       1087.40       1128.01        41.63 o                         
   8   6  -3        566.09        319.10        24.91 o                         
   8   6  -2        343.50        294.93        19.74 o                         
   8   6  -1       1246.59       1059.44        34.26 o                         
   8   6   0        365.13        447.46        38.35 o                         
   8   6   1         67.49         74.19        23.46 o                         
   8   6   2       1104.79        957.49        73.83 o                         
   8   7  -7        523.37        447.79        49.39 o                         
   8   7  -6        662.50        514.08        54.54 o                         
   8   7  -5       2136.08       2046.20        73.24 o                         
   8  -7  -4        939.10        974.58        38.97 o                         
   8   7  -3       3103.91       2892.45        64.56 o                         
   8   7  -2       1755.61       1530.61        42.03 o                         
   8   7  -1       1806.82       1617.27        43.67 o                         
   8   7   0        346.08        399.70        11.70 o                         
   8   7   1        697.42        638.19        33.80 o                         
   8   7   2        226.94        269.83        40.49 o                         
   8   8  -3        188.92        201.29        36.77 o                         
   8   8  -2         19.35         22.62        10.62 o                         
   8   8  -1         56.07         20.84        10.32 o                         
   8   8   0       1137.09       1501.62        31.84 o                         
   8   8   1       2285.97       2113.40       100.58 o                         
   8   9   0         13.24          4.01         4.70 o                         
   9   0  -6       7541.85       7817.73       245.54 o                         
   9   0  -4         24.91         -7.33        17.93 o                         
   9   0  -2       5260.99       4325.78       159.65 o                         
   9   0   0        278.27        325.28        59.60 o                         
   9   0   2       1645.07       1753.12        94.14 o                         
   9   0   4        489.42        573.88        57.29 o                         
   9  -1  -7        447.56        513.70        66.59 o                         
   9  -1  -6       1253.34       1303.29       109.64 o                         
   9  -1  -5       1343.16       1188.45       103.54 o                         
   9  -1  -4        222.43         30.25        31.15 o                         
   9  -1  -3        554.25        372.96        28.21 o                         
   9  -1  -2        308.63        296.32        12.55 o                         
   9  -1  -1        934.75        946.93        54.98 o                         
   9  -1   0       9168.37      13553.13        98.83 o                         
   9   1   1       1185.33       1343.38        59.17 o                         
   9  -1   2        500.17        582.46        39.91 o                         
   9  -1   3        841.54       1262.02        63.70 o                         
   9  -1   4        831.91        930.40        73.85 o                         
   9   2  -7         48.50         74.28        19.98 o                         
   9   2  -6       1777.78       1945.36        87.82 o                         
   9   2  -5       2624.70       1821.13        86.11 o                         
   9   2  -4       2512.45       1603.66        80.86 o                         
   9   2  -3       4157.26       3869.66        47.45 o                         
   9   2  -2        355.89        317.76        18.81 o                         
   9   2  -1         87.89         70.76        10.66 o                         
   9  -2   0        224.66        310.20        17.35 o                         
   9  -2   1          0.00         31.79        21.16 o                         
   9  -2   2         27.93         24.01        12.87 o                         
   9  -2   3       2582.89       2929.22        96.94 o                         
   9  -2   4        786.86        883.94        68.33 o                         
   9   3  -7         71.57         57.14        19.99 o                         
   9   3  -6       2132.75       1832.74        86.68 o                         
   9   3  -5       2108.61       1837.36        85.92 o                         
   9   3  -4        896.21        804.27        35.62 o                         
   9   3  -3        699.33        440.44        31.63 o                         
   9   3  -2       3097.23       3004.13        54.66 o                         
   9   3  -1         84.01         64.20        10.96 o                         
   9   3   0        136.40        163.65        11.54 o                         
   9  -3   1        458.89        501.72        39.51 o                         
   9  -3   2       3704.44       4703.59       165.82 o                         
   9  -3   3        272.58        503.46        60.87 o                         
   9  -3   4        749.18        941.28        70.30 o                         
   9   4  -7         11.11         25.76        16.14 o                         
   9   4  -6        253.99        226.54        32.52 o                         
   9   4  -5        507.96        455.24        44.12 o                         
   9   4  -4       4554.42       4125.27        79.23 o                         
   9   4  -3       1160.01        753.61        40.97 o                         
   9   4  -2        202.06        140.31        14.68 o                         
   9   4  -1       1740.06       1728.00        42.56 o                         
   9   4   0        178.32        171.23        41.91 o                         
   9   4   1        946.91        926.69        70.80 o                         
   9   4   2        475.44        423.83        48.44 o                         
   9  -4   3        905.65       1592.80       108.94 o                         
   9  -4   4       1594.18       1731.21        99.58 o                         
   9  -5  -7       4735.80       5919.10       204.03 o                         
   9   5  -6        258.82        193.76        30.90 o                         
   9   5  -5        724.56        443.87        28.91 o                         
   9   5  -4         70.15         37.77        11.50 o                         
   9   5  -3       1952.63       1600.00        51.99 o                         
   9   5  -2        556.82        454.87        24.84 o                         
   9   5  -1       2888.95       2826.77        54.86 o                         
   9   5   0        310.44        362.57        16.35 o                         
   9   5   1       1091.71       1103.25        75.44 o                         
   9  -6  -6        691.84        823.04        77.19 o                         
   9   6  -5        983.54       1079.67        42.81 o                         
   9   6  -4        151.54        144.87        16.88 o                         
   9   6  -3       1397.73        968.59        41.83 o                         
   9  -6  -2       1022.92        872.38        33.67 o                         
   9   6  -1       1957.69       1863.13        46.43 o                         
   9   6   0          0.64          3.01         5.13 o                         
   9   7  -5       1617.10       1469.58        92.86 o                         
   9   7  -4         76.77         59.05        25.96 o                         
   9   7  -3        997.02        651.62        70.58 o                         
   9   7  -2        299.37        209.02        26.27 o                         
   9   7  -1        417.14        308.16        30.81 o                         
   9   7   0       2521.60       2486.74       142.88 o                         
   9   7   1         12.82          4.28        14.77 o                         
   9   8  -2        184.30        181.39        32.40 o                         
  10   0  -4        358.29        332.76        23.11 o                         
  10   0  -2       2011.62       1726.55       105.10 o                         
  10   0   0        831.97       1009.96        31.73 o                         
  10  -1  -5       1160.00        393.64        79.56 o                         
  10  -1  -4       4297.79       4141.84        80.68 o                         
  10  -1  -3       1278.22       1207.42        44.93 o                         
  10  -1  -2        714.78        659.39        71.10 o                         
  10  -1  -1        129.80         -5.35        30.66 o                         
  10  -1   0       1053.10       1443.04        36.90 o                         
  10  -1   1        580.90        669.11        65.15 o                         
  10   2  -5         27.30         -6.93        29.12 o                         
 -10  -2   4         89.38         87.06        16.49 o                         
  10   2  -3       1608.26       1116.06        44.79 o                         
  10   2  -2         31.00         15.55         8.06 o                         
  10   2  -1       3242.18       3228.16        79.37 o                         
  10  -2   1        211.84        278.13        45.74 o                         
  10  -3  -5        167.70         74.03        16.37 o                         
 -10  -3   4         27.31         19.47        11.00 o                         
  10   3  -3        368.52         74.43        11.69 o                         
  10   3  -2       2800.06       3035.57        56.39 o                         
  10   3  -1         45.38         30.22        14.62 o                         
 -10  -4   5       1553.32       1476.46        65.63 o                         
  10   4  -4         14.25         -0.24         9.96 o                         
  10   4  -3       1231.16       1030.98        44.89 o                         
  10   4  -2        596.67        541.32        26.14 o                         
  10   4  -1        198.38        119.71        25.89 o                         
 -10  -5   5       2704.38       2702.19        89.96 o                         
 -10  -5   4         84.44         79.50        17.90 o                         
  10  -5  -3        840.02        469.28        68.61 o                         
 -10  -5   3        840.36        965.26        57.61 o                         
  10   5  -2        441.42        410.49        26.70 o                         
 -10  -6   2        405.49        492.68        39.23 o                         
 -11  -3   6       1380.96       1392.85        65.01 o                         
 -11  -4   5        503.70        350.14        32.23 o                         
   0   0  -2         73.83        106.86         9.96 o                         
   0   0  -4       2796.83       2738.35        69.13 o                         
   0   0  -6       5671.84       5811.87        86.04 o                         
   0   0  10        204.75        264.69        38.76 o                         
   0   1  -1         65.94         87.16         4.66 o                         
   0   1  -2      12367.49      13106.69        76.47 o                         
   0   1  -3       8568.84       8974.81        77.03 o                         
   0   1  -4        370.28        365.01        18.11 o                         
   0   1  -5       1623.88       1612.89        41.93 o                         
   0   1  -6       7133.77       7260.78        78.78 o                         
   0   1   7          0.05          2.92         7.73 o                         
   0   1   9        511.86        492.18        46.83 o                         
   0   1  10        405.64        402.15        46.61 o                         
   0  -2  -1       4336.83       4735.45        22.86 o                         
   0  -2  -2      16708.10      17860.56        54.24 o                         
   0  -2  -3       1715.36       1867.96        20.03 o                         
   0  -2  -4       2028.88       2134.59        22.96 o                         
   0  -2  -5       6434.02       6441.40        68.23 o                         
   0  -2   6        148.13        137.85         7.06 o                         
   0  -2   7       1068.15       1076.54        19.56 o                         
   0  -2   9       1803.96       2084.23        64.70 o                         
   0  -2  10        393.96        453.99        33.48 o                         
   0  -3   1       2385.25       2577.20        15.81 o                         
   0   3   2       1324.90       1434.28        15.88 o                         
   0  -3   3       6636.12       7137.01        66.57 o                         
   0   3  -4      14573.21      15457.51        72.35 o                         
   0  -3   5         34.06         37.36         7.38 o                         
   0   3   6        835.39        881.77        23.99 o                         
   0  -3   7          4.13         -0.24         4.99 o                         
   0  -3   9         45.38         43.62        12.43 o                         
   0   3  10       3112.09       3658.49        90.94 o                         
   0   4   1       1513.36       1703.49        11.10 o                         
   0   4  -2       9146.13       9792.76        39.13 o                         
   0  -4   3       2013.94       2273.51        24.32 o                         
   0   4   4       3293.43       3601.23        31.79 o                         
   0   4   5        512.05        504.52        19.31 o                         
   0   4   6       1087.10       1273.11        24.15 o                         
   0   4   7       4436.64       4956.38        62.87 o                         
   0  -4   9        365.14        399.43        29.51 o                         
   0  -4  10        363.04        373.54        30.78 o                         
   0  -5  -1      11469.90      12989.87        69.36 o                         
   0  -5   2          3.07          6.77         1.54 o                         
   0  -5   4       1288.47       1366.76        23.22 o                         
   0  -5   6        877.33        955.08        28.16 o                         
   0  -5   7         20.78         36.14         7.59 o                         
   0  -5   9       1234.40       1390.29        51.80 o                         
   0  -5  10        516.17        504.33        34.54 o                         
   0  -6  -1       5361.67       5986.22        47.86 o                         
   0   6  -2        120.31        148.33         5.44 o                         
   0   6   4        149.77        140.41         7.70 o                         
   0   6   6       1075.51       1109.76        19.15 o                         
   0  -6   7       5701.59       6227.54        92.97 o                         
   0  -6   9        683.73        763.10        38.45 o                         
   0  -6  10          2.69         -3.83         7.24 o                         
   0  -7  -1       3998.18       4582.22        47.59 o                         
   0   7  -2       2073.75       2348.74        63.99 o                         
   0   7  -4       2171.96       2405.09        26.00 o                         
   0  -7   7         56.82         64.80        10.79 o                         
   0  -7   9        180.49        181.67        19.63 o                         
   0  -7  10        333.59        417.54        42.92 o                         
   0   8  -1       1049.05       1092.62        25.12 o                         
   0   8  -2        361.97        402.55        28.95 o                         
   0   8  -4        220.34        245.43        10.08 o                         
   0  -8   7        390.36        398.67        31.80 o                         
   0   9   1        683.12        628.07        19.36 o                         
   0   9  -2        174.51        214.96        22.74 o                         
   0   9  -4          3.03          8.17         7.88 o                         
   0   9   6        331.15        170.45        37.11 o                         
   0  10   1         45.13         73.96        14.56 o                         
   0  10  -2         11.09          6.95         6.76 o                         
   0  10  -4         16.67         19.20         9.66 o                         
   0  10   6        935.55        824.49        75.17 o                         
   0  11   1       1159.83       1347.15        59.53 o                         
   0  11  -2       1008.08       1085.51        51.82 o                         
   0  11   4         49.26         63.15        24.63 o                         
  -1   0  10       1490.02       1761.80        87.98 o                         
  -1   0   6        529.40        514.78        37.37 o                         
  -1   0   4      38345.51      42351.70       120.12 o                         
   1   0  -2        462.41        578.51        11.42 o                         
  -1   0  -2      18728.37      17030.30       127.96 o                         
  -1   0  -4       5131.25       4599.53        91.07 o                         
  -1   0  -6        935.52        967.44        35.82 o                         
   1   0  10       5407.02       6309.46       172.77 o                         
  -1   1  10       2910.20       3211.07       118.98 o                         
  -1   1   9        664.89        723.81        26.45 o                         
  -1   1   7       3863.86       4176.69       111.03 o                         
  -1   1   6       3297.16       3502.11        66.51 o                         
  -1   1   5        136.86        148.63        13.62 o                         
  -1   1   4          8.31          6.40         3.86 o                         
   1   1  -3         12.48         15.12         3.82 o                         
   1   1  -2      13619.71      14779.62        61.54 o                         
  -1   1   1       5887.25       6775.66        28.74 o                         
  -1   1  -1        917.17        930.47        14.65 o                         
  -1   1  -2      14023.95      12716.33        61.66 o                         
   1   1   3        188.36        199.48        11.77 o                         
  -1   1  -4      13125.35      12615.23       103.12 o                         
  -1   1  -5       2351.45       2366.35        50.00 o                         
  -1   1  -6        685.54        664.36        30.18 o                         
  -1   1  -7       2448.76       2413.98        89.40 o                         
   1   1   9          5.39         -4.11        10.86 o                         
   1   1  10         92.79        115.07        27.19 o                         
  -1  -2  10         83.22         68.70        17.38 o                         
  -1  -2   9       1898.94       2027.87        62.60 o                         
  -1  -2   7       1143.48       1146.15        41.75 o                         
  -1  -2   6       6444.36       6955.37        66.07 o                         
  -1   2   5       4035.02       4189.18        53.55 o                         
  -1   2   4       3458.94       3711.85        39.22 o                         
  -1   2   3       3707.78       3980.82        26.75 o                         
   1   2  -2      10924.03      11586.79        48.55 o                         
  -1  -2   1        984.81       1105.62         8.77 o                         
  -1  -2  -1      11620.01      11052.97        41.00 o                         
  -1   2  -2        197.31        198.82         5.75 o                         
  -1   2  -3       3263.41       3131.52        45.87 o                         
  -1  -2  -4         90.03         93.22         6.80 o                         
  -1  -2  -5       4889.04       4857.36        57.99 o                         
  -1  -2  -6       1137.05       1142.64        27.24 o                         
  -1  -2  -7       1476.60       1534.68        50.73 o                         
   1  -2   9        705.98        786.08        41.38 o                         
   1  -2  10        940.43       1108.08        52.43 o                         
  -1  -3  10        446.19        440.86        31.36 o                         
  -1  -3   9          9.81         -0.32         9.40 o                         
  -1  -3   7       2701.26       2766.55        63.23 o                         
  -1  -3   6        122.40        110.02         9.55 o                         
  -1  -3   5       1874.06       2057.24        37.50 o                         
  -1   3   4        326.31        334.55         9.59 o                         
  -1  -3   3        426.83        468.02        14.08 o                         
   1   3  -2       2816.53       3050.12        24.65 o                         
  -1  -3   1       8666.08       9260.84        31.83 o                         
  -1  -3  -1        142.57        161.54         5.32 o                         
  -1  -3  -2       1299.08       1182.34        13.08 o                         
   1  -3   3        121.07        112.68        11.95 o                         
  -1  -3  -4       1250.59       1238.86        17.73 o                         
   1  -3   5        161.93        139.32        10.76 o                         
  -1  -3  -6       9441.45       9985.58        57.96 o                         
  -1  -3  -7       1991.34       2046.04        32.34 o                         
   1  -3   9        565.11        665.35        38.19 o                         
   1  -3  10         35.63         55.97        16.61 o                         
  -1   4  10        162.58        156.22        16.32 o                         
  -1  -4   9        543.25        534.90        32.43 o                         
  -1  -4   7        500.61        509.14        27.93 o                         
  -1   4   6       5397.95       5873.09        59.26 o                         
  -1   4   5       1060.35       1090.37        27.18 o                         
   1   4  -4        113.41        110.34         6.18 o                         
  -1   4   2       9385.40       9407.20        41.65 o                         
   1  -4  -1       1565.46       1652.15        12.44 o                         
  -1  -4  -1        475.10        436.24         9.68 o                         
  -1  -4  -2       3162.31       3197.74        24.13 o                         
  -1  -4  -4       2048.28       2105.26        30.55 o                         
   1   4   5       1172.21       1230.20        51.18 o                         
  -1   4  -6        592.01        633.44        19.38 o                         
  -1  -4  -7        828.09        824.29        27.59 o                         
   1  -4   9        612.40        705.30        39.49 o                         
   1  -4  10          4.09          6.70         7.65 o                         
  -1   5  10        178.86        207.60        17.31 o                         
  -1  -5   9       2164.92       2479.39        66.92 o                         
  -1   5   7          1.53         -1.93         4.85 o                         
  -1  -5   6         19.07         11.43         4.96 o                         
  -1  -5   5       5940.08       6708.20       111.58 o                         
   1   5  -4        115.15        117.06         6.64 o                         
  -1   5   2        103.48        110.59         4.38 o                         
  -1   5   1        485.51        662.12        10.14 o                         
  -1  -5  -1       8009.96       8029.03        39.73 o                         
  -1  -5  -2       2278.51       2233.27        25.98 o                         
  -1  -5  -4        350.06        323.51        10.15 o                         
   1   5   6       1317.92       1430.53        42.62 o                         
   1  -5   7         61.82         75.14         9.57 o                         
   1  -5   9       1898.89       2253.36        68.18 o                         
   1  -5  10          4.48          4.33         9.61 o                         
  -1   6  10        327.49        334.00        27.08 o                         
  -1   6   9        508.52        534.49        26.49 o                         
  -1  -6   7        257.34        286.85        21.07 o                         
  -1  -6   6         99.56        112.08        10.19 o                         
  -1  -6   4       3280.12       3689.13        36.39 o                         
  -1   6   2          3.97          5.19         1.41 o                         
   1  -6  -1       1064.77       1272.08        25.51 o                         
  -1   6  -1        602.45        624.42        20.01 o                         
  -1   6  -2       1979.00       1899.22        20.49 o                         
   1   6   4       1320.30       1445.67        24.35 o                         
   1   6   5       1224.00       1463.24        34.61 o                         
   1  -6   6          3.96          4.18         5.94 o                         
   1  -6   7        454.68        482.79        28.36 o                         
   1  -6   9       1364.64       1560.80        56.73 o                         
   1  -6  10        562.92        687.28        41.02 o                         
  -1   7  10        265.64        252.53        26.69 o                         
  -1   7   9        283.41        214.96        19.22 o                         
  -1  -7   7       1500.78       1677.69        46.57 o                         
   1   7  -4          6.06          8.77         3.12 o                         
  -1   7   2       2206.89       2730.82        71.71 o                         
   1  -7  -1       2685.62       3022.15        42.21 o                         
  -1   7  -1       1223.19       1188.75        29.97 o                         
  -1   7  -2        498.49        498.97         9.07 o                         
   1  -7   4       1286.63       1485.47        34.15 o                         
   1  -7   6       1476.25       1706.17        46.04 o                         
   1  -7   7        910.49       1056.18        39.58 o                         
   1   7   9        824.88        936.82        43.51 o                         
   1  -7  10         39.91         34.12        16.47 o                         
  -1   8   9       1282.57       1386.16        52.19 o                         
  -1   8   7       1216.27       1316.83        44.79 o                         
  -1  -8   4        415.50        435.71        10.77 o                         
   1   8  -2        416.47        540.10        32.68 o                         
   1  -8  -1       1711.39       2075.81        22.42 o                         
  -1   8  -1       6348.14       5731.08        69.14 o                         
  -1   8  -2        790.96        750.34        38.66 o                         
   1   8   4        447.33        462.22        16.70 o                         
   1  -8   7       1260.99       1415.08        60.86 o                         
  -1   9   7       2652.79       3376.75       134.27 o                         
  -1   9   6        118.91         45.61        26.08 o                         
  -1   9   4          3.01         11.07         5.61 o                         
   1   9  -2        167.27        214.37        23.07 o                         
  -1   9   1       8155.99       9453.09       202.18 o                         
  -1   9  -1        110.63        154.15        13.74 o                         
  -1   9  -2        349.94        328.57        27.61 o                         
   1   9   4        289.25        224.86        37.81 o                         
   1   9   6          7.15        -15.48        15.48 o                         
  -1  10   6          1.22         -5.75        14.04 o                         
  -1  10   4       2318.45       2602.16        63.35 o                         
   1  10  -2         29.40         26.14        10.62 o                         
   1  10  -1        583.70        680.72        26.53 o                         
  -1  10  -1       2276.69       2536.05        76.02 o                         
  -1  10  -2       1455.25       1459.90        59.21 o                         
   1  10   4        866.44        686.03        65.35 o                         
   1  11  -4          9.18         10.44         8.81 o                         
   1  11  -2       1072.94       1380.66        60.86 o                         
   1  11  -1         26.48         55.24        16.54 o                         
   1  11   1        824.95        956.98        49.79 o                         
  -1  11  -2       1078.80       1183.50        55.06 o                         
  -2   0  10        431.74        411.55        44.64 o                         
  -2   0   6       1934.94       1895.23        49.00 o                         
  -2   0   4        261.82        285.59        21.71 o                         
  -2   0   2      25606.03      26184.77       154.87 o                         
  -2   0  -2       3841.51       3378.97        45.93 o                         
  -2   0  -4         37.61         37.95        10.76 o                         
  -2   0  -6      15395.42      15063.07       141.58 o                         
  -2   1  10        769.59        829.38        60.95 o                         
  -2   1   9          2.62        -11.10        11.10 o                         
  -2   1   7        116.00         88.55         9.39 o                         
  -2   1   6       4666.25       5010.80        53.22 o                         
  -2   1   5       4432.51       4489.79        42.78 o                         
  -2   1   4        121.96        131.51         8.22 o                         
   2  -1  -3        524.42        586.96        15.08 o                         
   2  -1  -2      14549.85      16655.73        63.23 o                         
   2   1  -1        565.42        622.55        11.16 o                         
   2   1   1       4935.90       4183.32        57.08 o                         
   2   1   2        741.07        747.16        18.07 o                         
  -2   1  -4       5267.92       4980.00        54.63 o                         
   2   1   5          5.61          1.98         8.17 o                         
   2   1   6        446.08        510.25        36.85 o                         
  -2   1  -7        185.15        173.14        26.83 o                         
  -2   1  -9       1216.77       1207.40        76.33 o                         
  -2   1 -10         34.10         -4.90        18.30 o                         
  -2  -2  10       1859.02       2083.58        66.04 o                         
  -2   2   9       1481.82       1574.42        36.65 o                         
  -2   2   7       1683.37       1774.17        36.47 o                         
  -2   2   6       3615.80       3827.16        40.88 o                         
  -2   2   5        341.17        374.89        13.69 o                         
  -2   2   4       5089.96       5567.59        41.98 o                         
  -2   2   3       9944.91      10629.04        52.03 o                         
   2  -2  -2          6.47          9.52         1.55 o                         
   2   2  -1       2050.94       2206.42        17.60 o                         
   2  -2   1       7229.18       6414.58        42.11 o                         
  -2  -2  -2       2419.40       2218.15        28.70 o                         
  -2  -2  -4       5604.77       5503.03        50.54 o                         
   2   2   5       2907.93       3156.30        56.55 o                         
  -2   2  -6       1730.96       1843.79        49.12 o                         
  -2  -2  -7       1150.15       1153.07        35.26 o                         
  -2  -2  -9          4.66         12.64        10.12 o                         
  -2   2 -10        808.15        746.05        67.81 o                         
  -2  -3  10          0.09         -3.44         7.43 o                         
  -2   3   9        678.16        769.34        27.97 o                         
  -2   3   7        244.59        256.29        15.69 o                         
  -2   3   6        994.05       1050.09        22.21 o                         
  -2   3   5       5064.40       5639.33        37.12 o                         
  -2   3   4      14508.04      15829.09        72.19 o                         
   2   3  -3         17.49         22.41         3.13 o                         
  -2  -3   2       2464.55       2562.35        19.68 o                         
   2  -3  -1         21.40         32.36         2.45 o                         
   2  -3   1        125.41        121.48         5.94 o                         
   2  -3   2      18913.23      14641.75        64.60 o                         
  -2  -3  -4          5.28          2.09         1.66 o                         
   2   3   6          0.02         25.42        12.03 o                         
  -2  -3  -7        233.20        234.00        13.04 o                         
  -2  -3  -9       1344.02       1251.44        54.06 o                         
   2  -3  10       1501.00       1770.69        67.82 o                         
  -2  -4  10       2231.66       2487.13        71.00 o                         
  -2   4   9        597.19        628.10        26.85 o                         
  -2   4   7        852.70        975.49        29.69 o                         
  -2   4   6       4415.88       4585.29        46.44 o                         
  -2   4   5        638.51        719.07        17.06 o                         
  -2   4   4       3516.21       3447.56        27.58 o                         
  -2  -4   2       3340.28       3571.24        27.78 o                         
   2  -4  -1      10560.30      11715.51        51.51 o                         
   2  -4   1       2625.27       2563.26        27.06 o                         
  -2  -4  -2        487.36        427.37        11.41 o                         
  -2  -4  -4       7074.31       6538.67        51.03 o                         
   2  -4   5       1604.91       1683.67        54.26 o                         
   2  -4   6          8.54         18.93         5.89 o                         
  -2  -4  -7        190.00        217.98        12.80 o                         
  -2  -4  -9        145.95        115.54        18.76 o                         
   2  -4  10        981.92       1010.04        51.72 o                         
  -2  -5  10          0.07         -4.10         5.15 o                         
  -2   5   9       1946.42       2219.40        50.16 o                         
  -2   5   7       5637.91       6154.87        75.00 o                         
  -2   5   6        122.55        110.14         8.50 o                         
  -2   5   5        148.66        160.28        24.13 o                         
  -2   5   4       1497.51       1493.05        22.31 o                         
   2   5  -2       1342.95       1468.56        17.03 o                         
   2  -5  -1        568.10        680.31        12.69 o                         
  -2  -5  -1       7626.29       5260.90        32.98 o                         
  -2  -5  -2       2403.98       2119.64        27.59 o                         
  -2   5  -4        244.71        199.28         9.46 o                         
   2  -5   5       3399.57       4016.98        90.82 o                         
   2  -5   6          6.38          8.53         5.60 o                         
  -2  -5  -7       4374.93       4309.74        86.53 o                         
   2  -5   9          7.30          8.35         7.80 o                         
   2  -5  10        198.97        243.93        26.83 o                         
  -2  -6  10          5.02          4.78         6.78 o                         
  -2   6   9        802.00        784.29        31.45 o                         
  -2   6   7       1095.84       1120.29        33.04 o                         
  -2  -6   6         47.54         44.60         6.89 o                         
  -2   6   5       1373.33       1584.09        73.51 o                         
  -2   6   4         56.75         60.92         5.09 o                         
  -2   6   2       1987.50       2404.82        60.50 o                         
   2  -6  -1      14759.02      16941.18        61.73 o                         
  -2  -6  -1       1590.83       1546.86        16.30 o                         
  -2  -6  -2         17.20         13.84         3.57 o                         
  -2  -6  -4        133.43        140.68         9.59 o                         
  -2  -6  -7        518.21        459.88        29.31 o                         
   2  -6   9        188.77        224.68        23.47 o                         
   2  -6  10         16.58         41.82        12.98 o                         
  -2   7  10        377.12        321.91        27.82 o                         
  -2   7   9       1460.44       1509.34        42.39 o                         
  -2   7   7       2196.46       2268.44        45.59 o                         
  -2   7   5       1829.32       2257.99        94.27 o                         
  -2  -7   4       1301.06       1463.22        21.35 o                         
  -2   7   2        217.58        214.17         8.46 o                         
   2  -7  -1         29.56         30.93         5.03 o                         
  -2  -7  -1        352.38        328.54         6.77 o                         
  -2  -7  -2       2740.31       2102.63        20.97 o                         
  -2  -7  -4       1269.59       1278.68        36.86 o                         
   2  -7   6        131.15        147.48        15.78 o                         
   2  -7   7       2019.17       2186.37        59.64 o                         
   2  -7   9        953.45       1125.42        49.30 o                         
  -2   8   9         96.12         68.75        24.19 o                         
  -2   8   7         64.08         44.87        12.10 o                         
  -2   8   6        339.46        440.80        47.75 o                         
   2   8  -4        183.98        177.63         7.75 o                         
  -2   8   2        603.06        734.46        37.35 o                         
   2  -8  -1        163.54        328.85        17.43 o                         
  -2   8  -1       4771.58       5051.04        73.36 o                         
   2  -8   2          0.07          2.07         1.21 o                         
   2  -8   4        703.90        681.60        22.61 o                         
   2  -8   6        198.91        235.76        25.58 o                         
   2  -8   7        421.52        507.23        39.85 o                         
  -2   9   7        274.50        339.24        45.36 o                         
  -2   9   6        107.86        126.99        22.13 o                         
   2   9  -4         20.83         17.96         8.10 o                         
  -2   9   2        218.84        258.93        31.51 o                         
  -2   9   1         28.58         21.53         4.32 o                         
  -2   9  -1        603.33        736.34        23.64 o                         
  -2  -9  -2          2.04          0.56         4.13 o                         
   2   9   4        267.06        205.15        36.77 o                         
   2   9   6          0.54        -12.16        16.05 o                         
  -2  10   7          4.36         -5.73        15.11 o                         
  -2  10   6         22.34         84.63        27.42 o                         
   2  10  -4          5.90          1.91         8.34 o                         
  -2  10   1        429.22        447.05        25.60 o                         
  -2  10  -1       1541.84       1555.18        62.18 o                         
   2  10   2         86.24         69.77        26.80 o                         
   2  10   4         31.84         82.20        28.95 o                         
   2  11  -4         21.03          7.55         9.40 o                         
   2  11  -1          9.94          7.02         6.95 o                         
  -2  11  -1        361.11        453.17        48.02 o                         
  -3   0  10       1425.52       1550.53        79.55 o                         
   3   0  -6       9032.32       9864.57       109.35 o                         
   3   0  -4       6547.43       7181.50        65.57 o                         
  -3   0   2       4106.82       3901.02        46.85 o                         
  -3   0  -2      29287.92      24555.11       234.73 o                         
  -3   0  -4       2561.52       2374.74        50.41 o                         
  -3   1  10       1362.26       1449.16        77.84 o                         
  -3   1   9       1949.34       2214.04        88.96 o                         
  -3   1   7        315.53        345.55        31.99 o                         
   3   1  -6       5835.65       6484.72        88.61 o                         
   3   1  -5        301.44        306.29        18.69 o                         
   3  -1  -4      15048.86      16179.91        90.96 o                         
  -3   1   2        316.32        351.75        11.33 o                         
   3   1  -1       7160.18       7446.51        45.03 o                         
  -3   1  -1          5.79          9.07         5.00 o                         
  -3   1  -2       1837.23       1792.05        41.89 o                         
   3  -1   4       3075.95       2878.87        38.35 o                         
  -3   1  -7         26.14          3.88        12.25 o                         
  -3   1  -9        117.11         99.44        26.27 o                         
  -3   1 -10       2139.46       2458.82       122.48 o                         
  -3  -2  10       1320.67       1380.12        52.90 o                         
  -3  -2   9         97.28         74.89        15.38 o                         
  -3  -2   7       4680.44       4866.33        81.90 o                         
   3   2  -6          0.25         -2.98         2.98 o                         
   3  -2  -5        812.31        828.88        24.31 o                         
  -3  -2   4         20.52         25.66         3.88 o                         
   3  -2  -2       1894.03       2157.97        19.71 o                         
   3   2  -1       5407.64       5081.05        34.88 o                         
   3  -2   1       5083.23       4427.78        52.83 o                         
  -3  -2  -2       2885.20       2228.06        35.64 o                         
  -3  -2  -4       5553.37       5611.20        50.79 o                         
   3   2   6       2413.45       2434.67        75.81 o                         
  -3  -2  -7       3163.85       3076.30        78.86 o                         
  -3  -2  -9        109.02         69.60        15.87 o                         
  -3  -3  10        102.89         89.84        17.28 o                         
  -3  -3   9       1771.17       1840.25        57.05 o                         
  -3   3   7         72.83         82.82         9.11 o                         
  -3   3   6       2360.99       2611.35        32.12 o                         
  -3   3   5         76.02         61.60         7.18 o                         
  -3   3   4        219.13        244.63         9.17 o                         
  -3   3   2      18481.76      20460.91        64.66 o                         
   3   3  -1       3873.60       3739.21        24.71 o                         
   3  -3   1       1797.89       1779.08        24.20 o                         
  -3  -3  -2        213.49        160.03         9.71 o                         
  -3  -3  -4       2209.98       2161.14        43.29 o                         
   3   3   6       4668.98       5707.18       122.39 o                         
  -3  -3  -7        121.54         93.64        16.84 o                         
  -3  -3  -9          4.48         -0.88         8.41 o                         
  -3  -4  10       1275.26       1319.64        51.33 o                         
  -3   4   9        378.45        390.72        21.60 o                         
  -3   4   7        627.69        693.43        25.12 o                         
  -3   4   6       1387.96       1475.47        18.25 o                         
  -3   4   5       5826.67       6696.61       129.19 o                         
   3   4  -4       1468.05       1638.83        24.02 o                         
   3   4  -2        285.27        314.41         8.46 o                         
   3  -4  -1        499.87        584.42        11.51 o                         
   3  -4   1       3159.74       2912.27        26.75 o                         
   3  -4   2         88.60         78.33         6.17 o                         
  -3  -4  -4       3291.18       2628.32        39.75 o                         
   3  -4   5        376.11        375.72        28.26 o                         
   3  -4   6       2731.71       2783.86        76.75 o                         
  -3  -4  -7        179.11        163.34        19.44 o                         
  -3  -4  -9       1710.30       1699.83        67.64 o                         
  -3   4 -10        291.39        264.35        42.20 o                         
  -3  -5  10         20.78          9.94         9.77 o                         
  -3  -5   9          0.44        -11.47        11.47 o                         
  -3   5   7       2206.55       2421.97        34.84 o                         
  -3  -5   6        500.40        525.24        14.80 o                         
  -3   5   5        542.48        725.25        47.63 o                         
  -3  -5   4        562.05        560.86        13.10 o                         
  -3   5   2       2575.56       2844.65        24.84 o                         
   3   5  -1        251.34        420.48        11.50 o                         
   3  -5   1       3799.94       2590.41        26.24 o                         
   3  -5   2          0.08         -1.54         2.13 o                         
   3  -5   4          0.52          0.13         2.94 o                         
   3  -5   5          9.10         76.93        18.47 o                         
   3  -5   6        228.83        255.85        25.84 o                         
  -3  -5  -7       2105.70       2087.02        63.56 o                         
  -3  -5  -9        289.48        283.95        28.65 o                         
  -3  -6  10         31.71         23.01        10.15 o                         
  -3   6   9        854.81        931.85        32.88 o                         
  -3   6   7        131.79        163.21        13.77 o                         
   3   6  -6       1172.65       1383.21        31.88 o                         
  -3   6   5       9174.42      10847.16       192.78 o                         
  -3   6   4        615.65        662.54        17.56 o                         
  -3   6   2        217.47        257.35         9.31 o                         
   3  -6  -1        395.62        524.26        14.12 o                         
  -3  -6  -1       5365.92       4340.56        33.24 o                         
  -3  -6  -2       3385.15       2827.68        35.19 o                         
  -3  -6  -4          5.61          1.60         4.15 o                         
  -3  -6  -7         54.78         62.36        13.34 o                         
  -3  -6  -9       2073.53       2113.28        58.15 o                         
  -3   7   9        903.78       1057.80        34.97 o                         
  -3   7   7        457.00        473.06        21.42 o                         
  -3   7   6         66.17        132.62        26.50 o                         
  -3   7   4       1704.22       1739.80        27.34 o                         
   3   7  -2       2343.08       2762.95        25.29 o                         
  -3  -7   1       1783.57       1754.40        21.12 o                         
   3   7   1       2660.50       2738.56        24.87 o                         
  -3  -7  -2        243.34        160.84         6.82 o                         
  -3  -7  -4       1705.71       1524.48        38.24 o                         
  -3  -7  -7        543.00        477.37        31.45 o                         
   3  -7   9        130.40        134.59        27.57 o                         
  -3   8   9        243.94        263.62        24.93 o                         
  -3  -8   7       3500.44       3928.72        74.12 o                         
  -3   8   6        344.14        454.33        46.45 o                         
  -3  -8   4        300.68        263.25        11.41 o                         
  -3   8   2          3.24          3.68         2.55 o                         
  -3  -8   1       3719.24       2627.05        29.90 o                         
  -3  -8  -1        267.85        274.75         8.69 o                         
  -3  -8  -2        381.58        333.04         9.75 o                         
   3   8   4         65.37         88.89        26.56 o                         
   3  -8   6        321.55        336.12        34.02 o                         
   3  -8   7       1670.52       1886.78        79.61 o                         
  -3   9   7          4.38          0.84         9.17 o                         
  -3   9   6        107.40         65.76        17.74 o                         
  -3   9   4        414.59        472.47        32.99 o                         
  -3  -9   2          6.18         15.08         9.12 o                         
  -3   9   1       4201.15       4394.11        78.29 o                         
  -3  -9  -1       1641.73       1736.27        54.31 o                         
  -3  -9  -2          1.95          1.77         5.40 o                         
   3   9   4         63.73         46.16        21.73 o                         
  -3  10   6        816.66        695.51        62.65 o                         
   3  10  -4        383.76        423.77        26.27 o                         
  -3  10   1       1404.42       1314.02        46.09 o                         
   3  10   1          2.67         10.13        17.51 o                         
   3  10   2       2328.24       1827.41       103.13 o                         
   3  11  -4       1567.30       1802.25        58.09 o                         
  -4   0  10       1941.75       2175.53        92.23 o                         
   4   0  -6       2267.75       2587.00        39.96 o                         
  -4   0   4         28.37         26.13         6.15 o                         
  -4   0   2      25594.78      26005.54       108.33 o                         
  -4   0  -2         15.30          6.25        10.37 o                         
  -4   0  -4       9856.38       9400.84       109.01 o                         
  -4   1  10       1757.05       1698.53        82.06 o                         
  -4   1   9        137.92        170.69        26.03 o                         
  -4   1   7       1301.05       1423.35        61.45 o                         
   4   1  -6        288.97        313.17        13.37 o                         
   4  -1  -5       2588.00       2808.83        50.02 o                         
  -4   1   4       4435.61       4892.35        47.12 o                         
   4   1  -2       2182.67       2463.84        28.29 o                         
  -4   1   1        599.23        594.26        19.46 o                         
  -4   1  -1       4929.42       3713.09       111.03 o                         
  -4   1  -2        116.89         90.69        12.81 o                         
  -4   1  -4       3369.82       3207.18        51.41 o                         
  -4   1  -7       1070.99       1140.21        75.87 o                         
  -4   1  -9        447.92        364.56        51.63 o                         
  -4  -2  10          7.28          6.39         8.93 o                         
  -4  -2   9        231.02        215.83        21.04 o                         
  -4  -2   7        986.59       1054.68        37.41 o                         
   4   2  -6        745.44        826.75        23.54 o                         
  -4  -2   5       4189.79       4117.96        65.27 o                         
  -4  -2   4       4839.72       5264.79        40.96 o                         
   4   2  -2       4122.23       4472.95        38.46 o                         
   4   2  -1       3006.77       2855.38        49.02 o                         
  -4  -2  -1          3.73          6.50         3.96 o                         
  -4  -2  -2       5204.62       3478.28        51.81 o                         
  -4  -2  -4         71.25         71.15        10.18 o                         
  -4   2  -7        439.65        411.34        34.01 o                         
  -4   2  -9       1031.38        985.67        81.56 o                         
  -4  -3  10       1265.79       1370.85        51.42 o                         
  -4  -3   9         53.37         50.28        11.19 o                         
  -4  -3   7        141.45        146.34        14.87 o                         
   4   3  -6       9196.92      10299.70        68.87 o                         
  -4   3   5       2039.93       2098.40        64.19 o                         
  -4  -3   4         77.43         59.68         5.06 o                         
   4  -3  -2        542.56        578.08        13.29 o                         
   4   3  -1        351.49        381.77        15.42 o                         
  -4  -3  -1       6238.42       5999.24        88.34 o                         
  -4  -3  -2       8094.95       6333.72        57.50 o                         
  -4  -3  -4       1553.27       1369.05        38.86 o                         
  -4  -3  -7        138.21         94.95        17.34 o                         
  -4  -3  -9        212.06        185.30        27.34 o                         
  -4  -4  10        309.27        333.09        26.28 o                         
  -4  -4   9       2096.42       2429.21        47.69 o                         
  -4  -4   7       1147.22       1251.18        30.62 o                         
  -4  -4   6        117.34        145.75        12.20 o                         
  -4   4   4       8765.79       9642.47        57.57 o                         
  -4   4   2        132.33        127.98         6.19 o                         
   4   4  -1        579.49        492.83        15.92 o                         
   4  -4   1        627.98        462.32        10.76 o                         
   4  -4   2       5310.63       4648.91        41.63 o                         
  -4  -4  -4        620.63        459.82        18.85 o                         
  -4  -4  -7        814.56        810.95        45.59 o                         
  -4  -4  -9        167.25        147.66        23.30 o                         
  -4  -5  10        221.50        240.40        22.35 o                         
  -4  -5   9        303.46        288.74        23.52 o                         
   4   5  -7       3104.93       3345.93        36.23 o                         
  -4  -5   6       1291.91       1239.69        37.41 o                         
  -4   5   4         89.40         92.59         6.47 o                         
   4   5  -2          0.30         -1.54         2.43 o                         
   4  -5  -1      12565.80      10998.29        74.35 o                         
   4  -5   1         60.47         89.77         6.53 o                         
  -4  -5  -2        329.40        273.83         9.92 o                         
  -4  -5  -4        983.04        760.30        26.91 o                         
  -4  -5  -7       1229.98       1069.62        49.90 o                         
  -4  -5  -9         15.91          7.69        11.51 o                         
  -4  -6  10        380.86        411.75        27.58 o                         
  -4  -6   9       3514.04       3566.88        74.41 o                         
   4   6  -7       1270.14       1425.68        28.30 o                         
  -4  -6   6        351.05        281.79        27.32 o                         
   4  -6  -4        182.75        185.54        10.88 o                         
   4  -6  -2       2554.08       2883.67        35.78 o                         
   4   6  -1        621.58        584.49        17.43 o                         
  -4  -6  -1       1613.11       1384.69        25.08 o                         
   4   6   2         40.22         31.50         3.98 o                         
  -4  -6  -4       1579.34       1398.12        35.44 o                         
  -4  -6  -7        894.11        932.37        46.29 o                         
  -4   6  -9        233.07        276.48        42.10 o                         
  -4  -7  10         26.74         24.15        13.46 o                         
  -4  -7   9         11.23          8.45         8.21 o                         
  -4  -7   7        191.69        164.19        14.17 o                         
  -4   7   6       1171.91       1517.20        81.76 o                         
  -4   7   5       1270.96       1633.02        82.24 o                         
   4   7  -4        480.41        492.07        14.81 o                         
   4  -7  -2        405.88        486.16        15.20 o                         
   4   7  -1       3237.41       3035.02        38.04 o                         
   4   7   1       2170.31       2031.45        28.91 o                         
  -4  -7  -2       1035.01        719.78        16.27 o                         
  -4  -7  -4          0.52          2.49         5.79 o                         
  -4  -7  -7         10.13          9.37         9.34 o                         
  -4   8   9        275.23        363.53        46.98 o                         
  -4  -8   7       1933.27       2059.89        55.49 o                         
  -4   8   6         14.78         33.30        19.49 o                         
  -4   8   4        715.70        772.80        38.28 o                         
   4  -8  -3        269.99        331.73        25.25 o                         
   4  -8  -2        397.01        445.27        15.18 o                         
  -4  -8   1        389.21        318.78        10.53 o                         
  -4  -8  -1         86.12         93.28         6.37 o                         
  -4  -8  -2        404.16        387.38        21.97 o                         
  -4  -8  -4        320.90        270.10        29.10 o                         
  -4  -8  -7       1682.93       1404.95        80.65 o                         
  -4   9   7        220.61        263.22        41.34 o                         
  -4   9   6         19.38          4.92        13.00 o                         
  -4  -9   4        148.06        148.93        16.22 o                         
  -4  -9   2         27.10         19.47        10.02 o                         
  -4  -9   1         43.35        187.08        27.08 o                         
  -4  -9  -1       5506.17       5851.95       101.32 o                         
  -4  -9  -2          0.21         10.85         8.38 o                         
   4   9   4        160.84        110.06        29.55 o                         
  -4 -10   4        119.05         95.03        19.06 o                         
  -4 -10   1         45.48         49.34        14.21 o                         
   4  10   1         49.97         44.05        20.73 o                         
   4  11  -4        503.40        565.91        34.28 o                         
  -5   0  10       1006.49        998.25        62.61 o                         
  -5   0   6      12334.42      13258.45       111.46 o                         
   5   0  -4       5240.95       5366.06        63.45 o                         
  -5   0   2        116.52         99.74         8.34 o                         
  -5   0  -2       1169.49        779.86        31.55 o                         
  -5   0  -4        866.57        773.79        60.84 o                         
  -5   1  10        327.98        307.90        36.11 o                         
  -5   1   9        714.97        710.06        51.11 o                         
   5   1  -7        343.56        371.40        17.99 o                         
   5  -1  -6        931.37       1057.93        23.00 o                         
   5  -1  -5        881.73       1042.75        35.36 o                         
  -5   1   4       3826.67       3962.87        47.56 o                         
   5   1  -2        178.82        178.07         7.31 o                         
  -5   1   1        198.06        166.00        11.41 o                         
  -5   1  -1        472.09        285.77        16.38 o                         
  -5   1  -2      10438.86       5975.90       103.58 o                         
  -5   1  -4        542.74        435.88        46.86 o                         
  -5   1  -7        211.45        222.43        42.66 o                         
  -5  -2  10        288.93        299.78        25.51 o                         
  -5  -2   9       1842.73       1807.48        56.30 o                         
   5   2  -7       1549.93       1632.24        27.62 o                         
  -5  -2   6       2455.91       2594.87        44.91 o                         
   5  -2  -4       3314.43       3609.72        32.14 o                         
   5   2  -2       5192.29       6165.55        61.61 o                         
   5   2  -1       7141.19       5871.17        56.30 o                         
  -5  -2  -1        736.16        567.44        23.51 o                         
  -5  -2  -2        555.63        391.21        16.83 o                         
  -5  -2  -4        307.19        244.17        25.28 o                         
  -5  -2  -7        567.72        525.30        43.11 o                         
  -5  -3  10       2865.13       3233.02        61.32 o                         
  -5  -3   9        843.07        916.79        31.62 o                         
  -5  -3   7       1145.13       1182.14        31.79 o                         
  -5  -3   6        321.76        297.18        16.13 o                         
   5  -3  -4       1952.85       2081.51        26.91 o                         
   5   3  -2       5870.05       6445.16        55.30 o                         
   5   3  -1        346.61        254.28        12.71 o                         
  -5  -3  -1         52.03         25.31         2.79 o                         
  -5  -3  -2          0.03         -0.10         3.14 o                         
  -5  -3  -4       7743.05       6698.42       120.51 o                         
  -5  -3  -7        577.61        469.46        41.15 o                         
  -5  -4  10         41.72         50.40        11.54 o                         
  -5   4   9        170.05        188.64        14.73 o                         
  -5  -4   7       1447.26       1444.07        34.72 o                         
  -5  -4   6         15.50         15.49         6.68 o                         
  -5   4   4       2203.35       2536.71        35.12 o                         
   5   4  -2       5898.71       6161.21        55.49 o                         
   5   4  -1        242.33        273.52        14.65 o                         
   5  -4   1       3361.77       2442.54        29.77 o                         
  -5  -4  -2        600.73        437.16        17.49 o                         
  -5  -4  -4         43.18          9.04        10.07 o                         
  -5  -4  -7       1166.76       1131.48        58.58 o                         
  -5  -5  10        378.77        386.07        27.13 o                         
  -5  -5   9          6.65          2.37         6.59 o                         
  -5  -5   7       1188.87       1232.66        33.92 o                         
  -5  -5   6          2.20         -0.67         4.78 o                         
  -5   5   4         62.10         57.03         5.59 o                         
   5   5  -2        764.16        975.27        28.79 o                         
   5   5  -1       2697.09       2396.76        39.26 o                         
  -5  -5  -1       2088.85       1466.12        24.33 o                         
  -5  -5  -2        442.53        313.09        12.14 o                         
  -5  -5  -4        657.56        526.07        33.72 o                         
  -5  -5  -7        512.48        510.99        38.81 o                         
  -5  -6  10        186.20        178.21        19.05 o                         
  -5  -6   9        137.06        158.15        17.04 o                         
  -5  -6   7       1841.26       1839.33        50.35 o                         
  -5  -6   4        184.93        197.74         9.87 o                         
   5   6  -2         80.13        103.08         9.99 o                         
   5   6  -1         41.28        114.98        10.38 o                         
  -5  -6  -1       7464.24       5611.25        46.54 o                         
  -5  -6  -2        397.95        268.82        10.35 o                         
  -5  -6  -4        129.24         94.50         9.51 o                         
  -5  -6  -7       1295.50       1196.63        55.84 o                         
  -5  -7  10        359.81        259.80        30.44 o                         
  -5  -7   9        560.77        573.62        30.52 o                         
  -5  -7   7       1391.39       1334.33        41.70 o                         
  -5  -7   4       2015.65       2286.96        43.32 o                         
  -5  -7   2        933.75       1095.13        30.00 o                         
   5   7  -1        915.79        840.15        22.87 o                         
   5  -7   1        329.74        266.12        12.44 o                         
  -5  -7  -2       1665.62       1329.21        27.23 o                         
  -5  -7  -4        796.15        621.21        29.60 o                         
  -5  -7  -7        467.09        407.17        45.27 o                         
  -5  -8   7         76.97         41.52        13.80 o                         
  -5  -8   4         75.35        117.77        20.79 o                         
  -5  -8   2        380.67        333.29        32.54 o                         
  -5  -8   1       4772.65       3169.14        61.30 o                         
  -5  -8  -1        148.05        131.94        14.00 o                         
  -5  -8  -2         43.28         53.65         8.71 o                         
  -5  -8  -4        151.28        126.10        17.62 o                         
  -5  -9   4        101.73         80.64        18.85 o                         
  -5  -9   2          0.82          8.78        10.12 o                         
  -5  -9   1        316.60        292.62        34.81 o                         
  -5  -9  -1        123.96        140.65        23.20 o                         
  -5  -9  -2        245.62        275.84        30.04 o                         
  -5 -10   4        121.32        140.24        24.08 o                         
  -5 -10   2          1.10          6.25        10.81 o                         
  -5 -10   1       1348.01       1110.85        67.84 o                         
  -6   0  10       3859.22       4099.09       124.82 o                         
  -6   0   6          0.14          0.93         3.90 o                         
  -6   0   4       9004.87       7367.19        62.84 o                         
   6   0  -2        394.86        409.38        23.39 o                         
  -6   0  -2        220.35        181.60        24.84 o                         
  -6   0  -4       7051.73       4644.11       165.77 o                         
  -6   1  10        264.24        299.20        25.72 o                         
  -6   1   9        428.05        470.38        30.03 o                         
  -6   1   7       2234.68       2493.98        35.09 o                         
  -6   1   6        188.61        222.08        13.19 o                         
  -6   1   4       1612.76       1499.58        37.42 o                         
   6   1  -2      11578.96      10769.81        98.14 o                         
   6   1  -1       1850.15       1429.20        29.59 o                         
  -6   1  -1        976.62        594.35        18.26 o                         
  -6   1  -2       2406.42       2217.23       118.69 o                         
  -6   1  -4       1236.25        782.40        72.03 o                         
  -6   1  -7        825.29        691.52        79.14 o                         
  -6  -2  10        946.96       1024.28        36.46 o                         
  -6  -2   9        167.03        184.54        15.94 o                         
  -6  -2   7        147.89        149.10        12.84 o                         
  -6  -2   6       2462.68       2588.11        37.72 o                         
   6  -2  -4        202.88        184.11         9.61 o                         
   6   2  -3        491.98        708.22        39.57 o                         
   6   2  -2        169.86        157.02        11.37 o                         
   6   2  -1        682.25        542.75        20.48 o                         
  -6  -2  -1       4884.28       2631.44        27.99 o                         
  -6  -2  -2       2490.07       1965.74        44.73 o                         
  -6  -2  -4        995.28        576.32        43.12 o                         
  -6  -2  -7        141.03         50.13        26.28 o                         
  -6  -3  10         85.20        102.47        13.79 o                         
  -6  -3   9        154.28        141.93        14.43 o                         
  -6  -3   7       1446.98       1435.34        36.61 o                         
  -6  -3   6       2373.63       2378.11        41.51 o                         
  -6   3   4       3671.68       3707.39        45.08 o                         
   6   3  -2         55.90         35.65         7.61 o                         
   6   3  -1        775.23        545.24        19.44 o                         
  -6  -3  -1       1435.65       1160.35        41.81 o                         
  -6  -3  -2        307.56        194.03        15.47 o                         
  -6  -3  -4         46.48        -12.67        12.67 o                         
  -6  -3  -7        718.24        480.75        48.83 o                         
  -6  -4  10         21.63          7.89         9.54 o                         
  -6  -4   9         57.28         63.55        13.25 o                         
  -6  -4   7        454.10        358.71        19.44 o                         
  -6   4   6       3639.97       3682.66        58.79 o                         
  -6   4   4        907.21        871.70        28.90 o                         
   6   4  -2        482.07        457.41        17.79 o                         
   6   4  -1       1919.87       1452.42        34.17 o                         
  -6  -4  -1        359.47        338.33        19.18 o                         
  -6  -4  -2       4481.20       2510.66        30.54 o                         
  -6  -4  -4          0.00         -7.96         7.96 o                         
  -6  -4  -7         85.11         48.68        17.59 o                         
  -6  -5  10          2.76          3.27         7.26 o                         
  -6  -5   9       3367.49       3311.12        73.57 o                         
  -6  -5   7          0.94          3.78         6.30 o                         
  -6   5   6        733.97        829.97        29.63 o                         
  -6   5   4        504.02        454.76        14.68 o                         
   6   5  -2        418.88        425.01        19.21 o                         
   6   5  -1       3362.79       2677.97        46.11 o                         
  -6  -5  -1         40.14         43.47         8.80 o                         
  -6  -5  -2        629.22        470.61        22.75 o                         
  -6  -5  -4          1.51         -7.41         7.41 o                         
  -6   5  -7         13.69         23.49        15.71 o                         
  -6  -6  10        422.18        365.68        26.78 o                         
  -6  -6   9         77.35         66.15        13.50 o                         
  -6  -6   7        868.53        756.34        32.86 o                         
  -6  -6   6         74.55        104.35        22.73 o                         
  -6  -6   4       1051.55       1214.49        64.05 o                         
  -6  -6   2        209.48        170.89        17.88 o                         
  -6  -6   1       2456.52       1756.80        55.39 o                         
  -6  -6  -1         59.83         65.87         9.46 o                         
  -6  -6  -2        379.10        295.79        17.66 o                         
  -6  -6  -4        904.45        669.60        33.61 o                         
  -6  -6  -7        269.97        266.44        31.11 o                         
  -6  -7   9        937.30        811.33        52.63 o                         
  -6  -7   7       1375.95       1370.33        39.25 o                         
  -6  -7   6        397.34        498.74        46.36 o                         
  -6  -7   4          0.57          9.68        13.67 o                         
  -6  -7   2       1469.14       1356.88        45.99 o                         
  -6  -7   1         63.68         67.71        12.74 o                         
  -6  -7  -1        458.38        374.82        19.41 o                         
  -6  -7  -2         42.41         40.55         7.39 o                         
  -6  -7  -4        716.38        531.87        28.75 o                         
  -6  -8   7         20.55         23.17        14.06 o                         
  -6  -8   4        301.74        320.56        34.91 o                         
  -6  -8   2         90.41         57.20        17.12 o                         
  -6  -8   1       1529.33       1222.18        45.65 o                         
  -6  -8  -1       2830.58       2246.72        51.05 o                         
  -6  -8  -2        550.14        434.08        23.52 o                         
  -6  -8  -4         50.40         20.40        13.56 o                         
  -6  -9   4        110.93         97.81        20.83 o                         
  -6  -9   2        241.68        186.71        29.67 o                         
  -6  -9   1        987.11        987.64        68.60 o                         
  -6  -9  -1       1320.59       1760.04        77.35 o                         
  -6 -10   4        984.68        960.44        59.82 o                         
  -6 -10   2        104.74         67.18        21.22 o                         
  -6 -10   1        536.31        563.44        50.96 o                         
  -7   0  10         86.09         82.01        15.28 o                         
  -7   0   6         28.64         49.43        10.60 o                         
  -7   0   4       3466.10       2891.79        44.23 o                         
  -7   0   2        606.65       1243.95        83.08 o                         
  -7   0  -2       2972.66       4691.12       167.38 o                         
  -7   0  -4         31.84        -14.02        22.15 o                         
  -7   1  10        158.79        182.51        18.20 o                         
  -7   1   9          3.89         -5.74         7.16 o                         
  -7   1   7        343.59        347.37        14.82 o                         
  -7   1   6       6426.46       6297.49        81.28 o                         
  -7   1   4        442.91        405.72        14.03 o                         
  -7   1   2       1634.39       2292.12        71.19 o                         
  -7   1   1        703.05       1095.81        48.73 o                         
  -7   1  -1       1006.60        651.43        21.53 o                         
  -7   1  -2        849.07        537.66        19.57 o                         
  -7   1  -4         13.82        -14.44        14.44 o                         
  -7  -2  10        845.04        928.64        31.21 o                         
  -7  -2   9       2080.22       2278.08        46.42 o                         
  -7  -2   7        120.47         86.63         9.77 o                         
  -7   2   6          1.64          6.31         5.70 o                         
  -7   2   4         43.96         40.80         5.10 o                         
  -7   2   2       2626.08       4000.19        97.28 o                         
  -7   2   1       1441.44       2247.31        98.52 o                         
  -7  -2  -1        316.65        297.95        21.35 o                         
  -7  -2  -2       2000.77       1375.63        26.02 o                         
  -7  -2  -4       1748.61       1113.82        64.17 o                         
  -7  -3   9        283.51        302.05        18.17 o                         
  -7   3   7         36.15         30.96         6.99 o                         
  -7   3   6          5.25         11.07         5.61 o                         
  -7   3   4       6277.30       6135.09        72.58 o                         
  -7   3   2        649.63        983.78        59.59 o                         
  -7   3   1       1064.81       1555.10        60.30 o                         
  -7  -3  -1         27.08         38.06         8.81 o                         
  -7  -3  -2       1652.92       1605.88        41.63 o                         
  -7  -3  -4        999.99        574.73        46.80 o                         
  -7  -4   9         17.30         -5.87         7.31 o                         
  -7   4   7       2244.08       2248.49        45.44 o                         
  -7  -4   6        217.21        207.35        17.16 o                         
  -7   4   4        168.14        193.87        26.01 o                         
  -7   4   2       4492.38       4780.71        99.92 o                         
  -7  -4   1       1366.87       2048.27       104.84 o                         
  -7  -4  -1          3.65          7.46         5.79 o                         
  -7  -4  -2        493.16        457.05        23.38 o                         
  -7  -4  -4       2617.13       1596.42        53.52 o                         
  -7   5   9        483.57        436.46        29.26 o                         
  -7  -5   7       1242.95       1107.26        44.49 o                         
  -7  -5   6        180.33        158.64        17.60 o                         
  -7   5   4        718.25        809.41        38.01 o                         
  -7  -5   2        463.62        520.08        51.76 o                         
  -7  -5   1        268.23        398.44        49.62 o                         
  -7  -5  -1       5751.05       6116.08        79.74 o                         
  -7  -5  -2         37.05         20.18         7.65 o                         
  -7  -5  -4         96.57         12.15        10.29 o                         
  -7  -6   9         48.72         42.81        11.38 o                         
  -7  -6   7       2200.81       2092.76        50.24 o                         
  -7  -6   6         25.01         10.98        12.11 o                         
  -7  -6   4        307.41        382.53        40.41 o                         
  -7  -6   2        331.08        309.48        41.16 o                         
  -7  -6   1       3242.14       4342.67       150.93 o                         
  -7  -6  -1          3.82         11.09         6.59 o                         
  -7  -6  -2        176.54        139.89        13.53 o                         
  -7  -6  -4         50.56         16.45         9.61 o                         
  -7  -7   9        323.24        294.46        35.52 o                         
  -7  -7   7         95.60         35.32        13.18 o                         
  -7  -7   4        600.49        647.70        50.99 o                         
  -7  -7   2         33.04         51.09        20.74 o                         
  -7  -7   1        881.36       1161.45        79.24 o                         
  -7  -7  -1       1452.47       1185.44        36.19 o                         
  -7  -7  -2       1225.85        971.44        32.74 o                         
  -7  -7  -4        137.78         84.08        17.13 o                         
  -7  -8   4         68.57         81.10        20.48 o                         
  -7  -8   2        417.50        403.61        47.86 o                         
  -7  -8   1         36.76         47.82        12.67 o                         
  -7  -8  -1        273.67        223.03        18.33 o                         
  -7  -8  -2         16.50          2.46         8.89 o                         
  -7  -9   4         14.59         19.31        14.41 o                         
  -7  -9   2         98.12        105.04        26.94 o                         
  -7  -9   1       1343.67       1804.50        94.38 o                         
  -7  -9  -1         12.60         33.42        14.90 o                         
  -7 -10   2        132.18        125.80        28.24 o                         
  -8   0  10          1.60          8.49        13.40 o                         
  -8   0   6        295.43        298.79        25.98 o                         
  -8   0   4       5320.18       6476.41       194.80 o                         
  -8   0   2       3868.01       7657.43       200.53 o                         
  -8   0  -2       4102.02       7105.58       206.81 o                         
  -8   0  -4          3.19          7.72        20.40 o                         
  -8   1  10       2177.11       2475.74       102.65 o                         
  -8   1   9        568.67        568.48        28.65 o                         
  -8   1   7        354.04        313.55        21.29 o                         
  -8   1   6        784.28        627.16        29.88 o                         
  -8   1   4       1955.76       1977.96        70.06 o                         
  -8   1   2        895.20       1500.45        61.24 o                         
  -8   1   1       1615.84       2611.89        77.48 o                         
  -8   1  -1         63.77         36.47         7.99 o                         
  -8   1  -2        371.10        180.86        10.27 o                         
  -8   1  -4       3020.32       3206.02       170.02 o                         
  -8   2  10          0.23          3.73        11.15 o                         
  -8  -2   9         53.48         32.68         9.05 o                         
  -8   2   7       1958.73       1790.65        41.92 o                         
  -8   2   6       1410.25       1193.25        40.93 o                         
  -8   2   4        885.35        755.04        30.54 o                         
  -8   2   2       1811.30       3176.99        89.19 o                         
  -8   2   1        762.65       1260.17        80.93 o                         
  -8  -2  -1       3067.38       3116.25        53.55 o                         
  -8  -2  -2        219.70        228.64        16.41 o                         
  -8  -2  -4        122.66         83.02        13.22 o                         
  -8   3   9         47.92         15.21        11.33 o                         
  -8   3   7        221.94        211.99        15.70 o                         
  -8  -3   6        755.48        649.18        29.62 o                         
  -8   3   4        432.34        469.75        32.51 o                         
  -8   3   2       1640.99       2349.58        98.22 o                         
  -8   3   1       1744.47       2823.67        84.92 o                         
  -8  -3  -1        562.12        698.27        28.05 o                         
  -8  -3  -2       1677.64       1671.77        43.77 o                         
  -8  -3  -4         15.73         -6.98         6.98 o                         
  -8   4   7        130.73         96.76        12.48 o                         
  -8  -4   6       2677.76       2310.24        69.00 o                         
  -8   4   4         36.13         57.65        17.52 o                         
  -8   4   2        252.09        305.55        29.32 o                         
  -8  -4   1        338.62        535.02        57.48 o                         
  -8  -4  -1          3.42         11.78         6.44 o                         
  -8  -4  -2        156.51        191.55        16.72 o                         
  -8  -4  -4        122.22         68.34        14.62 o                         
  -8  -4  -5        494.01        434.57        44.79 o                         
   8   4   6        164.68        136.34        29.13 o                         
  -8  -5   7          6.95         -6.68        10.55 o                         
  -8   5   4          0.00         -5.78         6.68 o                         
  -8  -5   2         17.45          5.76        14.09 o                         
  -8  -5   1         19.70         87.42        27.28 o                         
  -8  -5  -1        597.90        740.44        29.70 o                         
  -8  -5  -2        285.18        265.32        19.81 o                         
  -8  -5  -4         95.75         23.84        12.03 o                         
  -8  -6   7         14.47         -3.72        16.58 o                         
  -8  -6   4        675.70        695.17        61.55 o                         
  -8  -6   2        213.45        280.68        44.30 o                         
  -8  -6   1        774.62       1323.96        88.02 o                         
  -8  -6  -1         41.94         56.16        10.41 o                         
  -8  -6  -2        686.51        691.66        29.98 o                         
  -8  -6  -4          2.36         -0.14         8.40 o                         
  -8  -7   4        583.55        545.13        54.69 o                         
  -8  -7   2       1090.92       1455.63        94.98 o                         
  -8  -7   1       1122.74       1594.19        53.22 o                         
  -8  -7  -1        433.37        452.36        24.11 o                         
  -8  -7  -2        141.02        110.58        12.80 o                         
  -8  -7  -4        619.00        413.08        51.55 o                         
  -8  -8   2         12.02         10.76        16.97 o                         
  -8  -8   1         34.84         61.65        14.11 o                         
  -8  -8  -1       1420.48       1907.99        90.72 o                         
  -8  -8  -2        111.96        133.68        26.78 o                         
  -9   0   6       2853.07       2419.53        78.20 o                         
  -9   0   4         15.48         34.85        20.92 o                         
  -9   0   2       3269.13       6811.46       198.78 o                         
  -9   0  -2       1022.23       1587.94       100.94 o                         
  -9   1   9        235.59        189.29        32.73 o                         
  -9   1   7        278.11        249.52        20.88 o                         
  -9   1   6        557.48        582.29        40.38 o                         
  -9   1   4        138.22        228.80        27.45 o                         
  -9   1   2        191.78        377.11        33.33 o                         
  -9   1   1        580.84        862.26        46.86 o                         
  -9   1  -1        736.55       1206.77        89.92 o                         
  -9   1  -2        310.80        197.01        16.01 o                         
  -9   2   9        172.20         81.94        24.86 o                         
  -9  -2   7         30.14         18.89         7.15 o                         
  -9  -2   6        974.73        880.51        67.82 o                         
  -9   2   4       1561.21       2292.18        78.22 o                         
  -9   2   2        221.15        265.16        27.21 o                         
  -9   2   1         54.62         66.12        25.90 o                         
  -9  -2  -1          0.00         -2.99         6.40 o                         
  -9  -2  -2         17.36         16.47         6.31 o                         
   9   2   4        488.95        310.05        27.95 o                         
  -9   3   7         44.47         53.99         9.85 o                         
  -9  -3   6        800.95        638.28        43.09 o                         
  -9   3   4        556.90        672.15        41.20 o                         
  -9   3   2       1924.59       2699.63       112.30 o                         
  -9   3   1         52.20         73.27        17.45 o                         
  -9  -3  -1        285.15        310.60        18.99 o                         
  -9  -3  -2       2301.90       2476.11        53.18 o                         
   9   3   4        465.53        304.92        30.79 o                         
   9   3   5        285.10        196.21        27.85 o                         
  -9  -4   7          6.91          8.04         9.37 o                         
  -9  -4   6        106.00         88.52        26.31 o                         
  -9   4   4       2830.06       3828.87       120.03 o                         
  -9   4   2        125.56        170.11        22.92 o                         
  -9  -4   1       1081.26       1727.15        98.06 o                         
  -9  -4  -1        588.40        681.78        28.73 o                         
  -9  -4  -2        295.44        334.31        21.43 o                         
   9   4   4        990.61        747.42        51.04 o                         
  -9   5   7       2942.78       2506.18       109.97 o                         
  -9   5   4         43.59         46.76        14.18 o                         
  -9  -5   2        346.00        594.52        63.73 o                         
  -9  -5   1       1795.17       2922.93       125.18 o                         
  -9  -5  -1        678.38        785.22        31.26 o                         
  -9  -5  -2        252.81        288.36        20.69 o                         
   9   5   4        218.66        179.26        28.34 o                         
  -9  -6   2        635.63       1105.84        85.31 o                         
  -9  -6   1       1216.49       1969.30       104.31 o                         
  -9  -6  -1       1619.12       2226.30        65.14 o                         
  -9  -6  -2        199.24        242.16        21.85 o                         
  -9  -7   1        259.20        301.42        40.47 o                         
  -9  -7  -1          7.97          9.27        13.86 o                         
 -10   0   4        222.64        402.49        51.79 o                         
 -10   0   2       1250.00       2201.76       112.92 o                         
 -10   1   7        123.39         92.89        27.25 o                         
 -10   1   6         85.63        110.48        21.61 o                         
 -10   1   4       2670.60       4750.25       118.93 o                         
 -10   1   2        444.16        735.11        47.10 o                         
 -10   1   1         80.66        110.88        20.42 o                         
 -10   2   7       1140.27       1666.89        96.52 o                         
 -10   2   6        181.09        262.37        38.03 o                         
 -10   2   4         55.54         63.43        16.85 o                         
 -10   2   2         19.26         -1.87        14.04 o                         
 -10   2   1       2014.66       3438.69       144.64 o                         
 -10   3   7        244.84        336.85        41.56 o                         
 -10   3   4         16.97         27.52        16.17 o                         
 -10   3   2       1739.93       2515.60       114.86 o                         
 -10  -3   1         28.20         80.93        22.88 o                         
 -10   4   4          8.85         23.73        17.20 o                         
                                                                                
